# Supplementary material for: Educational Outreach with an Integrated Clinical Tool for Nurse-Led Non-communicable Chronic Disease Management in Primary Care in South Africa: A Pragmatic Cluster Randomised Controlled Trial
Source: PLoS Med. 2016 Nov 22;13(11):e1002178. doi: 10.1371/journal.pmed.1002178 (PMC5119726; doi:10.1371/journal.pmed.1002178)
Supplement: S1 Data — (XLSX) [file pmed.1002178.s002.xlsx]

## Sheet: codebook_17Aug2016
VARIABLE NAME	DESCRIPTION/ CODES	NOTES
age	age in years at baseline (BL)
arm	0: control; 1: intervention
asp_2011	1: on aspirin at BL
aspadded	1: aspirin added at follow up (FU)
bmi_2011	BL body mass index	(mass in kg)/(height in meters squared)
bmi_2012	FU body mass index	(mass in kg)/(height in meters squared)
bmi_30_11	0: bmi ≤30 at BL; 1: bmi >30 at BL
bp_uncont_2011greq	1: ≥130/80 if diabetic or history of cardiovascular disease, and ≥140/90 for all other patients at BL
bp_uncont_2012greq	1: ≥130/80 if diabetic or history of cardiovascular disease, and ≥140/90 for all other patients at FU
cesd10_2011	Calculated score for CESD-10 at BL
cesd10_2012	Calculated score for CESD-10 at FU
cig_2011	0: non smoker at BL; 1: current cigarette smoker at BL
cig_2012	0: non smoker at FU; 1: current cigarette smoker at FU
cigchange_2012	0: thinking of quitting within the next 30 days; 1: thinking of quitting within the next 6 months; 2: not thinking of quitting at FU
cigex_2011	0: not an ex-smoker at BL; 1: ex-smoker at BL
cignever_2011	0: current or ex-smoker at BL; 1: no history of smoking at BL
cignum_2011	number of cigarettes smoked per day at BL
cignum_2012	number of cigarettes smoked per day at FU
cigpyhcom_2011	smoking pack year history for current and ex-smokers at BL
clinic_at	number of attendences in 2008 >5 years
clinic_num	clinic number where BL was conducted
clinic_ps	0: no psychiatric sister at clinic at BL; 1: psych sister at clinic weekly; 2: psych sister at clinic monthly
clinicvisits_2012	number of clinic visits in last 3 months at FU
crdc	0: not in chronic respiratory disease (crd) group; 1: in crd group
crddrugs_2011_overall	1: on crd drugs at BL
crddrugs3	0: not on crd drugs at BL; 1: on crd drugs at BL but not maxinmal medical therapy (MMT)
crdmax	1: on maximal crd therapy (MMT) at BL	crd MMT defined as being on inhaled corticosteroid at a dose of at least 800mcg daily.
crdti	1: treatment intensification (ti) for crd
crdtiba	1: ti in crd group due to addition of beta agonist
crdtiib	1: ti in crd group due to addition of ipratropium bromide
crdtiic	1: ti in crd group due to addition or increase in dose of inhaled corticosteroid
crdtit	1: ti in crd group due to addition of oral theophylline
cvdriskscore_2011	CVD death risk (%) at BL (sudden cardiac death, MI death or stroke death).
cvdriskscore_2012	CVD death risk (%) at FU (sudden cardiac death, MI death or stroke death).
densityrevised	oocupants/rooms
dep_dx_2011	1: depression (dep) diagnosed at BL (depmax or couns or psych)
dep_out12	1: depcdmed missing and depcdcouns_2012 missing
dep_over_f	1: case detection for antidepressant	antidepressant started at a therapeutic dose (depcdmed==1) OR received counselling since BL interview OR received psych referral since BL interview
depc	0: not in depgroup; 1: in dep group
depcdmed	1: case detection due to antidepressant commencement	depcdmed==1 includes only patients who were started on an antidepressant at therapeutic dose after the BL interview (or a sub-therapeutic dose was increased to a therapeutic dose). It excludes patients who were on an antidep at therapeutic dose at BL and FU
depcouns_2011	0: no counselling received in year preceding BL interview; 1: counselling received in year preceding BL interview	counselling defined as counselling from a mental health nurse, clinic counselor, social worker, psychiatrist/ psychologist
depcouns_2012	0: no counselling received since BL interview; 1: counselling received since BL interview
depmax	1: on maximal depression drug therapy at BL	maximal medical therapy for depression defined as being on at least 1 depression drug at/above minimum therapeutic dose.
deppsych_2011	0: no referral to psych services in year preceding BL interview; 1: referral to psych services in year preceding BL interview	psych services defined as mental health nurse, psychiatrist/ psychologist.
deppsych_2012	0: no referral to psych services sinceBL interview; 1: referral to psych services since BL interview
dmc	0: not in dm group 1: in dm group
dmmax	1: on maximal dm drug therapy at BL	maximal dm therapy defined as being on insulin.
dmti	1: ti for dm group
dmtiace	1: ti in dm group due to addition or increase in dose of ace inhibitor
dmtiasp	1: ti in dm group due to addition of aspirin
dmtiins	1: ti due to addition or increase in dose of insulin
dmtimet	1: ti due to addition or increase in dose of metformin
dmtistat	1: ti in dm group due to addition or increase in dose of statin
dmtisu	1: ti due to addition or increase in dose of sulphonylurea
education	0: never attended school; 1: primary school; 2: secondary school; 3: tertiary education
eq5dindex_2011	EQ5D index score at BL
eq5dindex_2012	EQ5D index score at FU
eq5dvas_2011	EQ5D VAS score at BL
eq5dvas_2012	EQ5D VAS score at FU
grant_2011	1: receiving a grant at BL; 0: not receiving a grant at BL
hba1c_2011_updated	BL HBA1C value
hba1c_2012_updated	FU HBA1C value
hba1ccon_2011	0: HBA1C not controlled at BL (HBA1C >=7)
his_cvd_2011	0: no history of cardiovascular disease at BL; 1: history of cardiovascular disease at BL	cardiovascular disease: heart attack, stroke or angina
his_dep_2011	0: no history of depression at BL; 1: history of depression at BL
his_dm_2011	0: no history of diabetes at BL; 1: history of diabetes at BL
his_hpt_2011	0: no history of hypertension at BL; 1: history of hypertension at BL
his_tb_2011	0: no history of TB at BL; 1: history of TB at BL
hospadm_2011	0: no hospital admissions in last 3months at BL; 1: hospital admission(s) in last 3 months at BL
hospadmnum_2012	number of hospital admissions in last 3 months at FU
hospnight_2012	number of nights spent in hospital over last 3 months at FU
hptc	0: not in hpt cohort; 1: in hpt cohort
hptmax	1: on maximal hypertension (HPT) drug therapy at baseline	hpt maximal medical therapy defined as being on 3 or more hpt drugs at or above defined maximal doses.
hptti	1: ti for hpt group
hpttiasp	1: ti in hpt group due to addition of aspirin
hpttimed	1: ti due to addition or increase in dose of antihypertensive
hpttistat	1: ti in HPT group due to addition or increase in dose of statin
job_2011	1: employed; 2: self employed; 3: student/ learner; 4: unemployed and looking for work; 5: unemployed and not looking for work at BL	employment status at BL
lang	1: Afrikaans; 2: isiXhosa; 3: English	home language (language chosen for baseline interview)
meandbp_2011	mean diastolic bp at BL
meandbp_2012	mean diastolic bp at FU
meansbp_2011	mean systolic bp at BL
meansbp_2012	mean systolic bp at FU
mortality	1: patient died between his/her baseline interview and scheduled follow up interview date; 0: all other patients coded as zero (including patients who died after their follow up interview);
outcomeasc_2011	0: no outcome ascertained at BL; 1: outcome ascertained at BL
outcomeasc_2012	0: no outcome ascertained at FU; 1: outcome ascertained at FU
sex	0: female; 1: male
sgrqact_2011	St Georges Respiratory Questionnaire (SGRQ) activity score at BL
sgrqsx_2011	SGRQ symptoms score at BL
smoke_2011	0: never smoker at BL; 1: ex smoker at BL; 2: current smoker at BL
statadded	1: statin added at FU
statin_2011	1: on statin at BL
stratum	stratum
waist_2011	BL waist circumference in cm
waist_2012	FU waist circumference in cm
weight_2011	BL weight in kg
weight_2012	FU weight in kg
whodas2_2012	WHODAS2 disability score
whodas2present	number of days in last month difficulties present
whodas2reduce	number of days in last month usual activities reduced
whodas2unable	number of days in last month unable to carry out usual activities/work

## Sheet: Data_17Aug2016
clinic_num	stratum	arm	outcomeasc_2011	outcomeasc_2012	lang	age	sex	education	hptc	dmc	crdc	depc	sgrqsx_2011	sgrqact_2011	cesd10_2011	cesd10_2012	eq5dindex_2011	eq5dindex_2012	eq5dvas_2011	eq5dvas_2012	whodas2_2012	meansbp_2011	meandbp_2011	meansbp_2012	meandbp_2012	waist_2011	waist_2012	bmi_2011	bmi_2012	cig_2011	cig_2012	cignum_2011	cignum_2012	cigex_2011	cignever_2011	cigpyhcom_2011	cigchange_2012	his_hpt_2011	his_cvd_2011	his_dm_2011	his_dep_2011	his_tb_2011	job_2011	grant_2011	clinicvisits_2012	hospadm_2011	hospadmnum_2012	hospnight_2012	depcouns_2011
28	4	1	1	1	Afrikaans	55	0	high school	1	1	0	1			13	10	0.727	0.796	30	50	21	169	103	148	99	93	103.7	30.0215	28.8044	0	0			0	1			1	1	1	0	0	unemployed not looking for work	receiving a pension or grant	19	0
21	3	0	1	1	Afrikaans	30	1	high school	1	0	0	1			16	11	0.727	0.815	90	60	21	147	106	138	69	76	76.3	20.0796	19.721	0	0			0	1			1	0	0	0	0	employed	not receiving a pension or grant		0			0
7	1	0	1	1	Afrikaans	68	1	primary school	1	0	0	1			12	3	0.796	1	70	80	12	181	83	125	83	80		30.5556	33.4877	0	0			0	1			1	0	1	0	0	self-employed	not receiving a pension or grant	2	0
4	1	1	1	1	Afrikaans	47	0	primary school	0	0	0	1			18	8	0.414	1	70	100	12	131	88	153	89	60	60	16	17.4667	1	1	5	6	0	0		6 months: thinking of quitting in next 6 months	0	0	0	0	1	employed	not receiving a pension or grant	1	0
29	4	1	1	1	English	59	1	primary school	1	0	0	1			10	20	0.725	0.85	50	50		133	96	129	87	115	122	40.0091	38.866	0	0			1	0			1	0	0	0	0	employed	not receiving a pension or grant	2	0
35	6	0	1	1	Afrikaans	73	0	primary school	1	1	0	1			20	12	0.157	0.796	80	70	24	176	108	122	80	85	80.2	23.1911	21.9261	0	0			0	1			1	1	1	0	0	unemployed not looking for work	receiving a pension or grant		0			0
4	1	1	1	1	Afrikaans	60	1	primary school	1	1	1	1	59.4797	79.0257	12	7	0.264	0.796	50	80	12	134	92	130	83	105	98.2	26.4463	26.3361	0	0			1	0	18		1	0	1	0	1	unemployed not looking for work	not receiving a pension or grant		0			0
19	3	1	1	1	Afrikaans	38	0		0	0	1	1		0	10		1		50			100	71			67				1		15		0	0	16.5		0	0	0	0	0	unemployed looking for work	not receiving a pension or grant		0			0
18	3	0	1	1	Afrikaans	49	0	high school	1	0	1	1	79.3122	100	16	14	0.71	0.779	50	70	30	142	93	160	122	140	143.1	46.8442	45.5909	0	0			0	1			1	0	0	0	0	unemployed not looking for work	not receiving a pension or grant	2	0			0
19	3	1	1	1	Afrikaans	59	1	primary school	0	0	0	1			10	10	0.796	0.796	60	40	14	119	92	142	97	75	66.6	19.7777	18.9075	1	0	4		0	0	8.8		0	0	0	0	1	unemployed not looking for work	receiving a pension or grant		0			0
4	1	1	1	1	Afrikaans	23	1	high school	0	0	0	1			14	0	0.848	0.796	100	100	12	96	64	102	77	74	63.5	19.487	18.176	1	1	5	20	0	0	2.5	not thinking of quitting	0	0	0	0	0	unemployed looking for work	not receiving a pension or grant		0
17	2	1	1	1	Afrikaans	45	0	primary school	1	0	0	1			14	8	0.848	0.656	60	67	24	131	90	122	83	100	112	33.6485	34.8502	0	0			0	1			1	1	1	0	0	employed	not receiving a pension or grant	3	0			0
5	1	1	1	1	Afrikaans	21	1	high school	0	0	0	1			13	13	0.812	1	80	95	12	113	63	98	57	72	71.5	21.0962	21.0962	1	1	9	11	0	0	4.5	6 months: thinking of quitting in next 6 months	0	0	0	0	0	unemployed looking for work	not receiving a pension or grant		0
6	1	0	1	1	Afrikaans	31	0	high school	0	0	0	1			21	23	0.796	0.779	50	30	26	99	62	111	76	102	87	25.711	24.8012	1	1	6	15	0	0	3.3	not thinking of quitting	0	0	0	0	0	unemployed looking for work	receiving a pension or grant		0
12	2	0	1	1	Afrikaans	49	0	primary school	1	1	0	1			17	6	0.796	0.053	100	20	24	117	84	136	79	103	98.2	25.6544	28.257	1	1	10	5	0	0	10.5	6 months: thinking of quitting in next 6 months	1	0	1	0	0	unemployed looking for work	receiving a pension or grant	4	0			0
11	1	1	1	1	Afrikaans	45	0	high school	1	0	0	1			13	5	0.62	1	30	90	18	118	86	135	102	123	127	35.4308	37.2024	0	0			0	1			1	0	0	0	0	unemployed looking for work	receiving a pension or grant	1	0
29	4	1	1	1	English	64	1	primary school	0	1	1	1	58.3101	68.5469	15	1	0.743	1	70	100	16	134	79	97	68	105		32.2831	37.1255	0	0			0	1			0	1	1	1	0	unemployed not looking for work	receiving a pension or grant	3	0			0
10	1	1	1	1	English	73	0	high school	0	1	0	1			10	3	1	1	80	90	12	121	75	132	87	95	92	23.1473	25.1919	0	0			0	1			0	0	1	0	0	unemployed not looking for work	receiving a pension or grant		0			0
2	1	0	1	1	isiXhosa	49	0	high school	0	1	0	1			11	4	0.796	1	80	80	13	138	89	137	99	98	102	31.5133	36.0287	0	0			0	1			0	0	1	0	0	unemployed looking for work	not receiving a pension or grant		1			0
16	2	1	1	1	English	45	0	high school	0	0	0	1			15	21	0.796	0.656	77	80	24	105	78	117	83	110	105.3	35.0589	41.1184	0	0			0	1			0	0	0	0	0	employed	not receiving a pension or grant	3	0
3	1	0	1	1	Afrikaans	50	0	high school	1	1	1	1	81.2226	92.5068	13	8	-0.016	0.189	60	70		158	114	135	92	142	145.5	47.1767	47.2492	0	0			0	1			1	0	1	0	0	unemployed not looking for work	not receiving a pension or grant	2	0			0
31	5	0	1	1	Afrikaans	54	0	primary school	1	0	0	1			15	12	0.76	0.692	80	70	20	145	93	151	100	80	76	20.4294	20.0288	1	1	2	5	0	0	5.6	6 months: thinking of quitting in next 6 months	1	0	0	0	0	employed	not receiving a pension or grant	2	0
2	1	0	1	1	Afrikaans	47	1	primary school	0	0	0	1			11	4	0.088	1	80	90	12	126	85	145	103	87	93	22.6474	25.5003	0	0			1	0	14.5		0	0	0	0	0	unemployed not looking for work	not receiving a pension or grant	1	0
16	2	1	1	1	Afrikaans	64	0	primary school	1	1	0	1			13	3	0.689	1	55	80	14	120	80	133	82	110	102.9	35.0862	33.3319	0	0			0	1			1	0	1	0	0	unemployed not looking for work	receiving a pension or grant	1	0			0
21	3	0	1	1	Afrikaans	40	0	primary school	0	0	0	1			13	0	1	1	100	70	12	105	79	125	77	72	71	20.0288	19.6283	1	1	4	4	0	0	4	not thinking of quitting	0	0	0	0	1	unemployed looking for work	not receiving a pension or grant		0			0
28	4	1	1	1	Afrikaans	58	1	high school	1	1	0	1			12	2	0.159	1	80	70	12	132	89	105	65	126	106.4	35.6401	33.218	0	0			1	0	48		1	1	1	0	0	unemployed not looking for work	receiving a pension or grant		0
29	4	1	1	1	English	54	0	high school	1	0	0	1			16	9	0.587	-0.074	76	70		158	110	166	104	106	112			0	0			0	1			1	1	0	1	0	unemployed not looking for work	not receiving a pension or grant	3	0
8	1	1	1	1	Afrikaans	36	0	high school	0	0	0	1			20	8	0.725	1	80	100	13	143	98	119	71	92	101.3	25.9107	28.0826	0	0			0	1			0	0	0	0	0	employed	not receiving a pension or grant		0
14	2	1	1	1	Afrikaans	54	1	primary school	1	1	0	1			16	8	0.689	0.656	60	80	20	140	82	153	89	90	88	23.6614	23.9995	1	0	5		0	0	10		1	1	1	1	0	unemployed looking for work	not receiving a pension or grant	3	0
33	5	1	1	1	isiXhosa	45	1	primary school	0	0	0	1			14	9	0.725	0.689	7	85		110	74	107	80	80	85	22.2291	24.623	0	0			0	1			0	0	0	0	1	unemployed looking for work	not receiving a pension or grant	4	0			0
14	2	1	1	1	Afrikaans	55	0	high school	1	1	0	1			16	10	0.689	0.725	50	80	12	129	84	136	79	91	90	26.5731	26.5731	0	0			0	1			1	0	1	1	1	employed	not receiving a pension or grant	2	0
28	4	1	1	1	Afrikaans	69	0	high school	1	1	0	1			15	11	0.848	1	60	60	12	162	99	141	89	96	98.8	28.0689	31.5776	1	1	10	15	0	0	26	6 months: thinking of quitting in next 6 months	1	0	1	1	0	unemployed not looking for work	receiving a pension or grant	1	0			0
23	3	1	1	1	Afrikaans	49	0	tertiary/diploma	1	0	0	1			22	26	0.848	0.725	90	90	14	156	101	142	90	106	104	35.5999	34.8088	0	0			0	1			1	0	0	0	0	unemployed not looking for work	receiving a pension or grant	2	0
37	6	1	1	1	Afrikaans	60	0	primary school	1	0	0	1			10	5	0.85	0.85	60	80	18	110	73	111	71		119	38.4554	36.8531	0	0			0	1			1	0	0	0	0	unemployed not looking for work	receiving a pension or grant	2	0			0
3	1	0	1	1	isiXhosa	52	0	primary school	1	1	1	1			13	12	1	0.796	80	80		133	78	179	103	99	103	30.3593	29.9798	0	1		3	1	0		6 months: thinking of quitting in next 6 months	1	1	1	1	0	unemployed not looking for work	receiving a pension or grant	2	0			0
12	2	0	1	1	Afrikaans	59	0	high school	0	0	0	1			25	6	0.222	0.656	55	0	20	101	62	131	83	108	114.8	31.6404	32.0513	1	1	7	10	0	0	14	not thinking of quitting	0	0	0	1	0	unemployed not looking for work	receiving a pension or grant	2	0			0
9	1	1	1	1	English	23	0		0	0	0	1			13		1		80			98	71			93		34.7209		0				0	1			0	0	0	0	0	employed	not receiving a pension or grant		0
28	4	1	1	1	Afrikaans	72	0	high school	1	0	0	1			14	8	0.883	0.883	50	60	16	163	90	122	70	86	97.5	25.1039	22.9398	0	0			0	1			1	0	0	0	0	unemployed not looking for work	receiving a pension or grant	1	1
27	4	1	1	1	Afrikaans	57	0	primary school	1	0	0	1			22	7	0.691	0.812	50	50	19	123	76	141	86	106	106.5	35.2508	34.049	1	0	3		0	0	7.35		1	1	0	1	0	unemployed looking for work	receiving a pension or grant	1	1
16	2	1	1	1	English	49	0	primary school	0	0	0	1			15	11	0.689	0.796	56	40	19	138	78	129	79	67	69.6	17.2584	16.4366	1	1	10	5	0	0	17.5	6 months: thinking of quitting in next 6 months	0	0	0	0	0	unemployed not looking for work	receiving a pension or grant		0
33	5	1	1	1	Afrikaans	44	0	primary school	1	0	0	1			17	12	0.516	0.689	7	100	16	125	95	105	77	76	69	17.6048	19.0718	0	0			0	1			0	0	0	1	1	unemployed not looking for work	not receiving a pension or grant	4	0
12	2	0	1	1	Afrikaans	58	0	never went to school	1	1	0	1			17	7	0.157	0.883	45	75	17	148	90	138	81	101	99.4	25	26.5625	0	0			0	1			1	0	1	0	0	unemployed not looking for work	receiving a pension or grant	2	0			0
23	3	1	1	1	Afrikaans	32	1	high school	0	0	0	1			17	0	0.689	1	45	80	12	106	71	115	90	85	78	24.8016	24.8016	0	0			1	0	0.4		0	0	0	0	0	employed	not receiving a pension or grant		0
36	6	0	1	1	Afrikaans	63	0	tertiary/diploma	1	0	1	1	32.8504	37.0027	16	8	0.656	0.62	70	85	15	127	89	130	94	102	99	29.0437	29.7608	0	0			1	0	6		1	0	0	1	0	unemployed looking for work	receiving a pension or grant	3	0			0
10	1	1	1	1	Afrikaans	62	1		1	0	0	1			11		1		50			153	98			129				0				0	1			1	0	0	0	0	unemployed not looking for work	receiving a pension or grant		0			0
20	3	0	1	1	English	55	1	high school	1	1	1	1	81.1019	48.5154	11	4	0.587	1	50	80	15	191	121	136	91	98	104	27.1178	27.1178	1	1	4	4	0	0	7.8	not thinking of quitting	1	0	1	0	0	unemployed not looking for work	receiving a pension or grant	2	0			0
6	1	0	1	1	Afrikaans	33	0	high school	1	0	0	1			11	16	1	0.725	50	80	19	149	111	174	135	92	96	28.1625	28.9341	1	1	4	5	0	0	1.6	6 months: thinking of quitting in next 6 months	1	0	0	0	0	employed	not receiving a pension or grant	3	0
22	3	0	1	1	Afrikaans	48	1	primary school	1	0	0	1			11	1	0.656	0.055	50	80	17	140	93	133	94	120	115	38.0078	36.5736	0	0			1	0	4.8		1	0	0	0	0	unemployed not looking for work	not receiving a pension or grant	3	0			0
17	2	1	1	1	Afrikaans	45	0	primary school	1	0	1	1	66.9736	93.2677	17	10	0.689	0.691	86	59	20	132	99	117	84	78	86	27.3593	25.9442	1	1	4	2	0	0	5.4	not thinking of quitting	1	1	0	1	1	unemployed not looking for work	not receiving a pension or grant	1	0			0
11	1	1	1	1	Afrikaans	46	0	primary school	0	0	0	1			11	6	1	0.727	100	80	12	108	70	107	75	74	78	19.2277	20.109	1	1	3	5	0	0	4.5	6 months: thinking of quitting in next 6 months	0	0	0	0	1	unemployed looking for work	not receiving a pension or grant		0
10	1	1	1	1	Afrikaans	57	0	primary school	1	1	1	1	32.6792	100	13	1	1	1	80	80	12	156	93	94	63	119	106.5	41.0156	36.7188	0	0			0	1			1	1	1	0	0	employed	not receiving a pension or grant	2	0			0
19	3	1	1	1	Afrikaans	50	1		0	0	0	1			12		1		50			178	108			90		26.7299		0				0	1			0	1	0	0	0	unemployed not looking for work	receiving a pension or grant		1			0
33	5	1	1	1	isiXhosa	46	1	high school	0	0	1	1			13	10	0.725	0.796	8	85		125	95	109	70	76	76	17.6471	20.4152	1	1	5	4	0	0	5.25	6 months: thinking of quitting in next 6 months	0	1	0	1	0	unemployed looking for work	not receiving a pension or grant		0			0
35	6	0	1	1	Afrikaans	52	0	primary school	1	1	0	1			19	9	0.725	0.727	50	80	18	142	95	140	90	90	94.7	31.4749	32.6963	0	0			1	0	14		1	0	1	0	0	unemployed not looking for work	receiving a pension or grant	1	0			0
10	1	1	1	1	Afrikaans	52	1	never went to school	1	0	0	1			14	9	1	0.691	70	80	12	155	109	101	62	75	70.5	17.7154	16.2982	0	1		2	0	1		6 months: thinking of quitting in next 6 months	1	0	0	0	0	unemployed not looking for work	not receiving a pension or grant	3	0			0
5	1	1	1	1	Afrikaans	53	0	high school	1	1	0	1			10	0	0.796	0.796	90	60	14	141	90	118	74	108	107.3	32.8889	34.9778	0	0			1	0			1	0	1	0	0	unemployed not looking for work	not receiving a pension or grant	3	1
3	1	0	1	1	Afrikaans	64	0	primary school	1	1	1	1	53.0921	66.1897	10	8	0.725	0.796	70	70		125	104	111	75	106	111	40.0091	34.6365	0	0			1	0	8.4		1	0	1	0	0	unemployed not looking for work	receiving a pension or grant	3	0			0
33	5	1	1	1	isiXhosa	53	0	never went to school	1	0	1	1			15	17	0.62	0.62	4	90		152	95	145	100	102	95	32.4547	35.0862	0	0			1	0			1	1	0	1	0	unemployed looking for work	receiving a pension or grant	6	0			0
35	6	0	1	1	Afrikaans	50	0	primary school	1	0	0	1			13	15	-0.077	0.088	10	50	35	133	97	138	100	107	104.1	36.3108	37.4215	1	1	12	6	0	0	18	not thinking of quitting	1	0	0	0	0	employed	not receiving a pension or grant		0			0
6	1	0	1	1	Afrikaans	42	0	primary school	0	0	0	1			16	14	0.848	1	60	90	13	117	91	122	79	114	127	41.1376	39.3576	1	0	3		0	0	3.6		0	0	0	0	0	employed	not receiving a pension or grant	1	0
14	2	1	1	1	Afrikaans	70	0	primary school	1	1	0	1			11	8	1	0.727	50	55	22	119	74	152	89	109	110.2	30.8596	31.5289	0	0			0	1			1	1	1	0	0	unemployed not looking for work	receiving a pension or grant	5	0
8	1	1	1	1	English	35	0	high school	0	0	0	1			19	8	0.796	1	60	100	12	101	74	102	78	105	98.7	29.9616	35.9227	0	0			0	1			0	0	0	0	0	unemployed not looking for work	not receiving a pension or grant		0
30	5	0	1	1	Afrikaans	51	0	primary school	1	0	0	1			21	6	0.796	1	90	100	19	134	94	112	81	97	92.2	33.4622	31.6032	1	1	7	5	0	0	11.9	not thinking of quitting	1	0	0	0	0	employed	not receiving a pension or grant		0			0
36	6	0	1	1	Afrikaans	57	0	high school	1	1	0	1			18	14	0.848	1	80	100	15	143	92	135	83	97	95	28.764	28.3531	0	0			0	1			1	0	1	0	0	employed	receiving a pension or grant	3	0			0
10	1	1	1	1	Afrikaans	63	0	primary school	1	1	0	1			11	4	0.055	0.516	70	80	13	154	100	159	94	125	122.5	37.7778	38.6222	0	0			0	1			1	0	1	0	0	unemployed not looking for work	receiving a pension or grant		0			0
23	3	1	1	1	Afrikaans	36	0	high school	0	0	0	1			12	3	1	0.848	85	90	12	112	79	114	91	103	101	36.2624	34.1542	0	0			1	0			0	0	0	0	0	unemployed looking for work	not receiving a pension or grant	1	0
5	1	1	1	1	Afrikaans	49	1	high school	0	0	0	1			10	7	0.727	0.725	99	75	15	148	94	163	103	100	100.6	23.0388	26.2287	1	0	10		0	0	20.5		1	1	0	0	0	unemployed not looking for work	receiving a pension or grant		0
8	1	1	1	1	Afrikaans	46	0	primary school	0	0	0	1			18	6	0.585	1	80	100	12	135	95	121	89	99	106.3	35.1111	36.1778	0	0			0	1			0	0	0	0	1	unemployed not looking for work	receiving a pension or grant		0
33	5	1	1	1	isiXhosa	69	0	primary school	1	0	1	1			19	11	0.516	0.106	4	70		138	99	109	80	115	117	39.0368	40.2696	0	0			0	1			1	1	0	1	0	unemployed not looking for work	receiving a pension or grant	3	0			0
10	1	1	1	1	Afrikaans	55	0		1	1	0	1			12		0.725		100			117	79			107		42.8219		0				0	1			1	0	1	0	0	employed	not receiving a pension or grant		0			0
33	5	1	1	1	isiXhosa	48	0	primary school	1	1	0	1			13	5	0.727	1	7	70	14	111	81	157	99	117	109	29.737	28.4005	0	0			0	1			1	1	1	1	0	unemployed looking for work	receiving a pension or grant	2	0			0
30	5	0	1	1	Afrikaans	67	0	primary school	1	1	0	1			17	16	0.796	1	50	65	21	212	93	182	93	90	91.2	23.4236	23.8325	0	0			0	1			1	0	1	1	0	unemployed not looking for work	receiving a pension or grant	2	0			0
9	1	1	1	1	Afrikaans	75	0	primary school	1	1	0	1			11	3	1	0.796	70	80	12	191	110	185	114	82	85	25.9904	25.9478	0	0			0	1			1	0	1	0	0	unemployed not looking for work	receiving a pension or grant	1	0
27	4	1	1	1	Afrikaans	62	0	high school	1	0	1	1	95.3358	92.5068	24	18	0.309	0.812	45	70	25	146	82	149	78	99		26.8352	26.4889	0	0			1	0	67.5		1	1	0	1	0	unemployed not looking for work	receiving a pension or grant		1			0
3	1	0	1	1	isiXhosa	50	0	high school	1	1	0	1			13	10	0.796	0.727	90	70		189	94	196	105	102	103	33.7149	31.5921	0	0			0	1			1	1	1	1	0	employed	receiving a pension or grant	1	0			0
31	5	0	1	1	Afrikaans	34	0	high school	1	0	0	1			21	9	1	1	10	85	17	109	87	129	88	76	91.2	24.2188	29.7656	1	1	20	8	0	0	4	not thinking of quitting	1	0	0	0	1	employed	receiving a pension or grant	1	0
22	3	0	1	1	Afrikaans	34	0	high school	0	1	0	1			12	8	1	1	50	85	13	113	75	112	84	99	97	32.4557	32.05	0	0			0	1			0	0	1	1	0	unemployed not looking for work	receiving a pension or grant	2	0	1	1	0
26	4	0	1	1	Afrikaans	64	1	never went to school	1	0	1	1	88.9208	5.96311	10	6	1	1	100	60	12	113	77	142	88	94	104.7	27.9904	27.4943	0	0			1	0			1	1	0	1	1	unemployed not looking for work	receiving a pension or grant	3	0			0
5	1	1	1	1	Afrikaans	31	0	high school	0	0	0	1			10	21	0.118	0.848	60	30	12	95	56	113	82	90	85	26.515	25.6007	1	1	5	8	0	0		6 months: thinking of quitting in next 6 months	0	0	0	0	0	unemployed looking for work	receiving a pension or grant		0
17	2	1	1	1	Afrikaans	61	0	never went to school	1	0	0	1			23	12	0.76	0.796	45	67	19	166	116	170	107	82	84	25.9462	24.9287	1	1	2	4	0	0	4.1	6 months: thinking of quitting in next 6 months	1	1	0	0	0	unemployed not looking for work	receiving a pension or grant		0
29	4	1	1	1	English	43	1	high school	0	1	0	1			11	8	0.725	1	70	80		124	91	106	78	86	93	27.1314	27.5464	1	1	12	10	0	0		30 days: thinking of quitting in next 30 days	1	1	1	1	0	unemployed looking for work	not receiving a pension or grant	3	0			0
33	5	1	1	1	isiXhosa	41	1	primary school	0	0	1	1			20	12	0.585	1	6	70		97	69	113	72	77	83	19.9573	22.7583	1	1	3	10	0	0	3.75	30 days: thinking of quitting in next 30 days	0	0	0	0	0	unemployed looking for work	not receiving a pension or grant		1			0
16	2	1	1	0	Afrikaans	52	0		1	0	0	1			18		0.76		45			107	77			89				0				1	0	32		1	1	0	1	0	unemployed not looking for work	receiving a pension or grant		0			0
3	1	0	1	1	isiXhosa	39	0	high school	1	1	0	1			15	12	1	0.796	80	60		107	76	130	89	98	97	31.4719	30.1785	0	0			0	1			1	1	1	1	0	employed	not receiving a pension or grant	1	0			0
20	3	0	1	1	Afrikaans	62	0	primary school	1	1	0	1			11	3	0.812	1	50	90	18	138	77	154	97	77	95	24.8591	25.2092	1	0	4		0	0	8.4		1	0	1	1	0	unemployed not looking for work	receiving a pension or grant		0			0
28	4	1	1	1	Afrikaans	58	0	high school	0	0	0	1			21	5	0.727	0.883	70	100	16	109	79	106	80	107	108.6	39.0625	36.7188	0	0			1	0	45		0	0	0	1	0	unemployed not looking for work	receiving a pension or grant	2	0
36	6	0	1	1	Afrikaans	28	0	high school	0	0	0	1			17	13	0.848	1	90	80	27	113	70	93	71	66	67	15.5896	16.121	0	0			0	1			0	0	0	0	0	unemployed not looking for work	receiving a pension or grant		0			0
2	1	0	1	1	isiXhosa	34	1	high school	1	1	0	1			11	3	1	1	90	80	12	139	83	169	103	108	104	33.5146	33.5146	1	0	20		0	0	14		1	0	1	0	0	self-employed	not receiving a pension or grant	1	0			0
4	1	1	1	1	Afrikaans	73	0		0	1	0	1			18		0.779		50			136	83			112		26.8544		0				0	1			0	0	1	0	0	unemployed not looking for work	receiving a pension or grant		0
18	3	0	1	1	Afrikaans	37	0	high school	0	0	0	1			11	11	0.725	0.725	60	50	19	136	96	115	86	79	98.3	24.6904	28.5097	1	1	4	2	0	0	2.8	6 months: thinking of quitting in next 6 months	1	0	0	0	0	unemployed looking for work	receiving a pension or grant	4	0			0
22	3	0	1	1	Afrikaans	47	0	high school	1	0	1	1		47.6884	11	9	0.796	1	40	90	22			181	121	91	84	27.0993	29.3575	0	1		2	1	0	4.95	6 months: thinking of quitting in next 6 months	1	1	0	0	0	unemployed not looking for work	receiving a pension or grant	3	0			0
10	1	1	1	1	English	62	0	high school	0	1	0	1			13	18	0.796	0.656	60	70	17	99	73	104	81	103	99	32.7919	32.1747	0	0			0	1			0	0	1	0	0	unemployed not looking for work	not receiving a pension or grant	1	0			0
2	1	0	1	1	isiXhosa	70	1	high school	1	1	0	1			10	4	0.883	1	70	80	14	159	83	175	96	91	102	27.0842	29.0791	0	0			0	1			1	0	1	0	0	unemployed not looking for work	receiving a pension or grant		0			0
14	2	1	1	1	Afrikaans	48	0	high school	1	1	1	1		61.0289	17	4	0.656	0.76	40	75	20	101	77	121	92	114	114.6	37.1058	37.1058	0	0			0	1			1	0	1	0	0	unemployed not looking for work	receiving a pension or grant	2	0			0
11	1	1	1	1	Afrikaans	52	0	primary school	1	0	1	1	22.7654	25.1013	22	10	1	0.796	100	100	12	195	128	159	113	80	74	20.3125	19.5312	1	1	5	3	0	0	8.25	not thinking of quitting	1	0	0	1	0	self-employed	not receiving a pension or grant		0			0
19	3	1	1	1	Afrikaans	63	0	primary school	1	1	0	1			10	14	0.796	1	50	50	18	141	86	119	73	102	93.2	29.4758	27.7671	0	0			0	1			1	1	1	0	0	unemployed not looking for work	receiving a pension or grant	1	0			0
15	2	0	1	1	Afrikaans	42	0	high school	1	0	0	1			11	6	1	0.62	80	45	18	120	85	135	80	74	92	24.0072	25.5077	0	0			0	1			1	0	0	0	0	unemployed not looking for work	receiving a pension or grant	3	0			0
17	2	1	1	1	Afrikaans	53	0	primary school	1	0	1	1		60.2514	11	9	0.796	1	80	100	14	154	108	138	100	104	100.5	31.6443	33.6221	0	0			0	1			1	0	0	0	0	employed	not receiving a pension or grant	2	0			0
18	3	0	1	1	Afrikaans	36	0	high school	0	0	0	1			13	14	0.689	0.656	50	70	21	135	98	128	92	86	82.6	25.3906	23.4961	1	1	7	10	0	0	4.9	6 months: thinking of quitting in next 6 months	1	0	0	1	0	employed	not receiving a pension or grant		0			0
16	2	1	1	0	Afrikaans	61	0		1	0	0	1			11		0.725		55			164	102			84		21.5045		1		5		0	0			1	0	0	0	0	unemployed not looking for work	receiving a pension or grant		0			0
5	1	1	1	1	Afrikaans	47	1	high school	0	0	0	1			14	4	0.848	1	80	60	12	100	72	100	74	80	79.5	19.2672	20.5516	1	0	6		0	0	9.3		0	0	0	0	0	unemployed not looking for work	receiving a pension or grant	6	0
4	1	1	1	1	Afrikaans	46	0	primary school	1	0	0	1			13	0	-0.319	0.814	20	80	12	124	82	137	87	79	76.5	23.2335	24.6755	1	1	2	2	0	0	2.8	6 months: thinking of quitting in next 6 months	1	0	0	0	0	unemployed not looking for work	not receiving a pension or grant	1	0
18	3	0	1	1	Afrikaans	45	0	high school	0	0	0	1			14	12	1	0.848	100	60	21	125	91	146	98	102	103.5	35.3921	32.4045	0	0			0	1			1	0	0	0	0	unemployed not looking for work	receiving a pension or grant		0			0
17	2	1	1	1	Afrikaans	37	0	high school	0	0	0	1			17	5	0.725	1	80	100	14	102	80	113	71	70	79	19.8791	22.719	1	1	4	5	0	0	2.8	6 months: thinking of quitting in next 6 months	0	1	0	1	0	unemployed looking for work	not receiving a pension or grant	2	0			0
21	3	0	1	1	Afrikaans	61	0	high school	0	0	1	1		17.3187	18	2	0.725	0.796	70	50	12	122	92	135	72	80	83	19.7777	19.3821	1	1	3	2	0	0	7.35	6 months: thinking of quitting in next 6 months	0	0	0	0	1	unemployed not looking for work	receiving a pension or grant	3	0			0
27	4	1	1	1	Afrikaans	57	0	high school	1	1	0	1			15	6	1	0.796	80	100	18	132	93	134	89	115	135	48.272	43.573	0	0			1	0	3.75		1	0	1	1	0	unemployed not looking for work	receiving a pension or grant	3	0
19	3	1	1	1	Afrikaans	24	0	high school	0	0	1	1	74.0398	100	12	1	1	1	40	100	12	112	75	135	92	68	68.5	21.7784	24.285	1	0	3		0	0	1.05		0	1	0	0	1	employed	not receiving a pension or grant		0			0
3	1	0	1	1	isiXhosa	46	0	primary school	1	0	0	1			14	9	1	1	90	70		168	104	149	104	113	104	36.8876	40.6174	0	0			0	1			1	1	0	0	0	employed	not receiving a pension or grant	3	0			0
16	2	1	1	1	Afrikaans	70	0	primary school	1	0	0	1			16	5	0.656	0.796	56	100	22	139	100	133	89	121	117.9	36.4444	35.1111	0	0			0	1			1	0	0	0	0	unemployed not looking for work	receiving a pension or grant	2	0			0
11	1	1	1	1	Afrikaans	50	0	primary school	1	0	0	1			26	9	0.088	0.796	60	60	13	112	87	155	100	100	103	31.1895	30.7791	0	0			1	0			1	1	0	0	0	unemployed looking for work	not receiving a pension or grant	3	0
24	3	1	1	1	Afrikaans	44	0	primary school	1	1	0	1			17	7	0.689	0.85	70	40	13	132	98	125	94	104	104	34.9277	33.9004	0	0			0	1			1	1	1	1	1	employed	receiving a pension or grant	3	0
20	3	0	1	1	Afrikaans	22	0	high school	0	1	0	1			13	3	0.848	1	80	80	12	99	60	91	67	122				0	1		2	1	0	0.45	6 months: thinking of quitting in next 6 months	0	0	1	0	0	unemployed looking for work	not receiving a pension or grant	2	0
24	3	1	1	1	Afrikaans	23	0		0	1	0	1			11		0.76		80			96	72			88		23.6128		0				1	0	0		0	1	1	0	1	unemployed not looking for work	not receiving a pension or grant		1
11	1	1	1	1	Afrikaans	52	0	primary school	1	0	0	1			13	5	0.796	0.691	70	60	16	124	87	126	84	128	136	38.6444	37.6184	0	0			1	0			1	0	0	0	0	employed	not receiving a pension or grant	2	0
14	2	1	1	1	Afrikaans	54	0	primary school	1	0	0	1			11	7		1		75	12			121	79		100				0								0						6
11	1	1	1	1	Afrikaans	53	0	primary school	1	0	0	1			11	2	1	1	100	100	12	111	79	121	76	88	88	17.3195	16.9799	0	0			1	0	1.7		1	0	0	1	0	unemployed not looking for work	not receiving a pension or grant		0
11	1	1	1	1	Afrikaans	34	1	primary school	0	0	0	1			16	7	0.743	1	50	70	12	123	88	137	92	84	86	20.3704	19.4444	0	0			1	0	9		0	0	0	0	1	employed	not receiving a pension or grant	2	0
31	5	0	1	1	Afrikaans	52	0	high school	1	0	0	1			22	7	0.691	0.727	55	70	21	139	96	131	87	139	145.6	53.3998	53.3998	0	0			0	1			1	0	0	0	0	unemployed not looking for work	receiving a pension or grant		0			0
5	1	1	1	1	Afrikaans	41	0	primary school	1	1	1	1	32.5594	79.6708	17	3	0.727	1	60	90	13	124	92	132	95	112	110.3	36.5713	34.3524	0	0			0	1			1	0	1	0	0	unemployed not looking for work	receiving a pension or grant	4	0			0
26	4	0	1	1	Afrikaans	59	0	never went to school	1	0	1	1	31.4595	86.4197	18	0	0.848	1	100	100	12	146	114	142	95	114	129.9	45.0138	43.2825	0	0			0	1			1	0	0	0	0	unemployed not looking for work	receiving a pension or grant	1	0			0
11	1	1	1	1	English	52	1	never went to school	1	1	0	1			15	2	1	1	70	85	14	114	83	153	95	90	105.4	28.8051	33.4459	0	0			0	1			1	0	1	0	0	employed	not receiving a pension or grant	2	0
19	3	1	1	1	Afrikaans	36	0	primary school	0	0	0	1			12	1	0.691	0.796	60	90	12	144	97	142	95	93	96	32.8889	33.9556	0	0			0	1			0	0	0	0	0	employed	receiving a pension or grant		0			0
19	3	1	1	1	Afrikaans	79	0	primary school	0	0	0	1			12	10	0.796	1	70	60	13	179	110	150	83	93	91	23.1911	22.7273	1	0	2		0	0	5.9		0	0	0	0	0	unemployed not looking for work	receiving a pension or grant	2	0			0
33	5	1	1	1	isiXhosa	38	0	high school	0	0	0	1			16	9	0.796	0.76	100	80		126	78	105	80	110	94	40.5077	40.5077	0	0			0	1			0	1	0	0	0	employed	receiving a pension or grant	1	0			0
18	3	0	1	1	Afrikaans	55	0	high school	0	0	0	1			11	4	0.727	0.796	60	60	13	135	99	130	89	93	99.2	28.764	28.2092	0	0			1	0	9.5		0	0	1	0	0	employed	not receiving a pension or grant	2	0			0
16	2	1	1	1	Afrikaans	56	0	never went to school	1	1	0	1			13	5	0.812	0.342	65	100	12	176	107	157	102	93	82.6	23.9956	25.4647	0	0			0	1			1	0	1	0	0	unemployed not looking for work	receiving a pension or grant		0			0
9	1	1	1	1	English	46	0	primary school	0	0	0	1			13	9	1	1	80	60	12	153	92	127	97	78	78.2			0	0			0	1			0	0	0	0	1	unemployed not looking for work	receiving a pension or grant	1	0
20	3	0	1	1	Afrikaans	59	0	primary school	1	0	0	1			17	0	0.725	0.76	80	65	17	130	92	141	99	91	83	25.1039	28.1337	0	0			1	0			1	0	0	1	0	unemployed not looking for work	receiving a pension or grant	3	0
29	4	1	1	1	English	46	0	primary school	1	1	0	1			12	14	0.193	0.62	48	50		109	75	95	75	120	129	52.7003	54.502	0	0			0	1			1	0	1	0	1	unemployed not looking for work	receiving a pension or grant	4	0
16	2	1	1	1	Afrikaans	68	1	primary school	0	0	1	1	74.4763	92.5068	11	14	0.691	-0.239	65	10	43	128	79	170	90	70	75.6	16.955	17.9931	1	1	4	4	0	0	1.8	not thinking of quitting	0	1	1	0	0	unemployed not looking for work	receiving a pension or grant	1	0			0
3	1	0	1	1	Afrikaans	50	1	primary school	0	0	1	1	66.1511	92.5068	14	8	0.883	0.585	80	70		145	100	153	105	78	79	26.7759	20.2848	1	0	3		0	0	4.8		0	0	0	0	0	unemployed not looking for work	not receiving a pension or grant	2	0			0
20	3	0	1	1	Afrikaans	30	1	high school	0	0	0	1			11	0	0.725	1	50	90	12	129	102	115	86	105	105	35.5639	34.1124	1	1	1	7	0	0	0.6	6 months: thinking of quitting in next 6 months	0	1	0	0	0	unemployed looking for work	receiving a pension or grant	3	0
19	3	1	1	1	Afrikaans	46	0	primary school	1	0	0	1			12	2	0.796	1	35	100	12	155	107	136	93	84	89	22.7694	24.1609	1	0	3		0	0	5.1		1	0	0	0	0	unemployed not looking for work	receiving a pension or grant	1	0			0
8	1	1	1	1	English	27	0	high school	0	0	0	1			12	6	1	1	100	80	12	117	77	107	73	100	97.3	30.8642	34.5069	0	0			0	1			0	0	0	0	0	employed	not receiving a pension or grant		0
4	1	1	1	1	Afrikaans	29	0	high school	0	0	0	1			14	3	0.291	1	50	80	12	101	76	107	81	87	91.4	30.5055	31.234	0	0			1	0			0	0	0	0	0	employed	not receiving a pension or grant		0
37	6	1	1	1	Afrikaans	28	0	high school	1	0	0	1			11	2	0.796	1	40	100	12	120	85	120	91	91	102	26.0375	26.4381	0	0			1	0	4.5		1	0	0	0	0	employed	receiving a pension or grant	3	0			0
22	3	0	1	1	Afrikaans	49	0	high school	0	1	0	1			13	0	0.848	1	100	80	12	129	87	118	74	88	84	25.721	25.2994	0	0			0	1			0	0	1	0	0	unemployed not looking for work	receiving a pension or grant	3	0			0
22	3	0	1	1	Afrikaans	35	1	high school	1	1	0	1			10	12	0.725	1	90	80	17	157	97	152	105	104	105	36.7188	36.7188	0	1		7	0	1		6 months: thinking of quitting in next 6 months	1	0	1	0	0	employed	not receiving a pension or grant		0			0
20	3	0	1	1	English	41	0	high school	1	0	0	1			15	0	0.159	1	60	80	12	100	75	92	58	93	76	34.1932	22.9398	1	0	2		0	0	2.1		1	0	0	1	1	employed	not receiving a pension or grant	3	0
10	1	1	1	1	Afrikaans	38	1	high school	1	1	0	1			10	3	1	1	85	90	12	141	90	142	94	107	109	29.5506	30.3949	0	0			0	1			1	0	1	0	0	employed	not receiving a pension or grant	1	0			0
9	1	1	1	1	English	40	0	high school	1	0	0	1			13	12	0.725	1	70	80	12	128	83	151	106	104	117	35.5469	35.5273	0	0			0	1			1	0	0	0	0	unemployed not looking for work	not receiving a pension or grant		0
22	3	0	1	1	Afrikaans	86	0	never went to school	1	1	0	1			11	3	0.556	1	60	70	12	133	70	152	83					0	1		5	1	0	10	6 months: thinking of quitting in next 6 months	1	0	1	1	0	unemployed not looking for work	receiving a pension or grant	3	0			0
15	2	0	1	1	English	71	0	high school	1	1	0	1			16	18	0.124	0.222	60	50	33	206	92	139	86	95	89	24.0904	23.3819	0	0			1	0			1	1	1	1	0	unemployed not looking for work	receiving a pension or grant	2	0
2	1	0	1	1	isiXhosa	56	1	primary school	0	0	1	1			13	5	0.725	1	60	70	12	116	79	163	113	78	77	32.6905	22.4573	0	1		10	1	0		not thinking of quitting	0	1	0	0	0	unemployed looking for work	not receiving a pension or grant		0			0
4	1	1	1	1	Afrikaans	52	1	high school	0	0	1	1		66.0905	15	6	0.193	0.725	50	80	12	123	88	108	79	91	95	27.2173	26.4915	0	0			0	1			0	0	0	0	0	unemployed not looking for work	not receiving a pension or grant		0			0
2	1	0	1	1	isiXhosa	47	0		0	0	1	1			12		0.689		60			98	81			79		18.6453		0				1	0			0	1	0	0	0	unemployed looking for work	not receiving a pension or grant		0			0
5	1	1	1	1	Afrikaans	23	0	high school	0	0	0	1			18	20	0.725	1	80	100	14	114	85	127	93	96	108	26.5625	27.8906	1	1	7	7	0	0	3.15	6 months: thinking of quitting in next 6 months	0	0	0	0	0	unemployed looking for work	receiving a pension or grant	1	0
26	4	0	1	1	Afrikaans	49	0	primary school	1	0	0	1			14	6	1	1	100	100	13	150	108	125	86	108	110.8	37.5274	35.124	0	0			1	0			1	0	0	0	0	employed	not receiving a pension or grant	1	0
20	3	0	1	1	English	60	0	high school	1	0	0	1			19	23	0.689	1	75	70	19	122	86	118	76	82	85	24.6154	26.5089	0	0			1	0			1	1	0	1	0	unemployed not looking for work	receiving a pension or grant	2	0
11	1	1	1	1	Afrikaans	51	0	high school	1	0	0	1			12	6	1	1	80	80	21	125	90	144	95	90	115	25.2174	29.6914	0	0			0	1			1	0	0	0	0	unemployed looking for work	not receiving a pension or grant	4	0
15	2	0	1	1	Afrikaans	49	1	high school	1	0	0	1			10	2	1	0.796	80	65	23	156	103	134	82	119	121.2	35.3491	35.9803	0	1		10	0	1		6 months: thinking of quitting in next 6 months	1	0	0	0	0	unemployed not looking for work	not receiving a pension or grant	3	0			0
13	2	0	1	1	Afrikaans	69	0	primary school	1	0	1	1	20.7053	66.8596	15	4	0.727	0.85	90	90	23	201	121	176	96	127	122	39.472	39.0334	1	1	10	18	0	0	28	6 months: thinking of quitting in next 6 months	1	0	0	0	0	unemployed not looking for work	receiving a pension or grant	2	0			0
25	4	0	1	1	Afrikaans	41	1	high school	1	1	0	1			17	4	0.796	0.725	55	70	19	135	88	129	82	112	106.4	33.7495	33.3866	0	0			0	1			1	0	1	0	0	employed	not receiving a pension or grant	3	0			0
18	3	0	1	1	Afrikaans	47	1	primary school	0	0	0	1			10	13	0.812	0.725	25	30	26	124	84	99	66	69	77.3	20.4294	20.0088	0	1		2	1	0	4	30 days: thinking of quitting in next 30 days	1	0	0	0	0	unemployed not looking for work	receiving a pension or grant		0	1	1	0
37	6	1	1	1	Afrikaans	74	0	primary school	1	1	0	1			17	6	1	0.814	70	85	19	169	98	159	96	94	102.5	23.3377	25.711	0	0			1	0	35		1	0	1	0	0	unemployed not looking for work	receiving a pension or grant		0			0
21	3	0	1	1	Afrikaans	47	1	primary school	1	0	1	1	83.3962	100	16	0	0.689	1	50	80	16	85	62	123	85	78	66	15.8187		1	1	2	3	0	0		6 months: thinking of quitting in next 6 months	1	0	0	0	1	employed	receiving a pension or grant	3	0			0
6	1	0	1	1	Afrikaans	23	0	high school	0	0	0	1			19	9	0.848	0.796	50	80	13	98	68	132	74	71	65	19.8413	26.7503	1	0	7		0	0	2.8		0	0	0	0	0	unemployed looking for work	not receiving a pension or grant	4	0	1	1
11	1	1	1	1	Afrikaans	53	0	primary school	1	1	0	1			15	5	0.725	1	60	10	18	139	94	159	109	110	108.2	33.4774	27.324	0	0			0	1			1	0	1	0	0	unemployed not looking for work	receiving a pension or grant		0
1	1	0	1	1	English	32	0		0	1	0	1			18		1		7			123	80			102				0				0	1			0	0	1	0	0	employed	not receiving a pension or grant		0
14	2	1	1	1	Afrikaans	79	0	primary school	0	0	0	1			16	13	0.743	0.779	50	80	13	124	87	127	81	96	92	25.5296	26.2917	0	0			0	1			0	0	0	0	0	unemployed not looking for work	receiving a pension or grant	3	0
5	1	1	1	1	Afrikaans	43	0	high school	1	1	0	1			10	8	0.414	0.689	80	60	21	138	105	124	94	112	106.5	37.5924	33.406	0	0			0	1			1	0	1	0	0	unemployed looking for work	not receiving a pension or grant		0
36	6	0	1	1	Afrikaans	53	0	primary school	1	0	1	1		67.1078	10	5	0.62	1	90	99	21	177	124	143	90	110	102	35.8782	33.3706	1	1	4	4	0	0	7	30 days: thinking of quitting in next 30 days	1	1	0	0	0	unemployed not looking for work	receiving a pension or grant	8	0			0
4	1	1	1	1	Afrikaans	47	0	high school	0	1	0	1			10	2	0.088	0.689	50	70	18	110	79	104	73	86	84.5	22.2063	23.4107	0	1		3	0	1		6 months: thinking of quitting in next 6 months	0	0	1	0	0	unemployed not looking for work	not receiving a pension or grant	1	1	1	7
37	6	1	1	1	Afrikaans	51	0	high school	1	1	0	1			19	22	0.62	-0.037	60	70	34	190	108	220	95	88	98	24.1415	27.0552	1	0	5		0	0			1	0	1	0	0	employed	receiving a pension or grant		0	2	60	0
37	6	1	1	1	Afrikaans	55	0	primary school	1	0	1	1		85.6588	21	0	1	1	40	100	16	134	98	130	102	98	102.5	28.5375	32.3424	0	0			0	1			1	0	0	0	0	unemployed looking for work	not receiving a pension or grant	2	0			0
28	4	1	1	1	Afrikaans	64	0	high school	1	1	0	1			16	0	1	1	100	100	12	130	76	125	71	109	108.4	34.2058	35.3212	0	0			0	1			1	0	1	0	0	unemployed not looking for work	receiving a pension or grant	1	0			0
32	5	1	1	1	Afrikaans	39	0	high school	1	0	0	1			12	5	0.727	0.796	80	80	15	139	93	146	99	82	81.6	20.2694	20.2694	1	1	4	10	0	0	4.2	not thinking of quitting	1	0	0	0	1	unemployed not looking for work	not receiving a pension or grant	2	0
34	6	0	1	1	Afrikaans	53	0	primary school	1	1	1	1	93.3434	92.5068	19	12	0.814	1	60	70	41	125	84	127	84	99	106	31.1299	32.0877	0	0			1	0	10		1	0	1	1	0	unemployed not looking for work	receiving a pension or grant	4	0			0
29	4	1	1	1	English	50	0	primary school	1	0	0	1			17	18	0.814	0.088	77	60		117	89	115	90	117	140	44.5816	40.3902	0	0			0	1			1	0	0	1	0	unemployed looking for work	not receiving a pension or grant	3	0
34	6	0	1	1	Afrikaans	39	0	high school	1	0	0	1			12	1	1	0.796	50	100	12	161	96	188	119	79	83	25.7812	24.6094	0	0			0	1			1	0	0	0	1	unemployed looking for work	receiving a pension or grant	3	0			0
24	3	1	1	1	Afrikaans	74	1	never went to school	1	1	0	1			10	3	1	0.883	100	90	15	125	60	123	67	86	85.6	26.2222	25.3333	0	0			0	1			1	1	1	0	0	unemployed not looking for work	receiving a pension or grant	1	0
29	4	1	1	1	English	50	0	never went to school	1	0	0	1			13	17	0.587	-0.074	70	60		167	105	128	97	91	109	39.5197	39.6327	0	0			0	1			1	1	0	1	0	unemployed not looking for work	receiving a pension or grant	8	0	1	8
22	3	0	1	1	English	65	0	never went to school	1	1	0	1			12	0	1	1	80	80	25	118	67	150	99	114	107	36.3108	38.0196	0	0			0	1			1	0	1	0	0	unemployed not looking for work	receiving a pension or grant	3	0			0
26	4	0	1	1	Afrikaans	48	1	high school	1	0	1	1	83.9849	54.6026	13	19	0.812	0.71	100	50	20	107	68	146	93	72	101.7	19.6072	19.257	1	0	2		0	0	2.9		1	0	0	0	0	unemployed not looking for work	receiving a pension or grant	2	0			0
3	1	0	1	1	isiXhosa	49	0		1	1	0	1			14		1		80			194	99			100				0				1	0			1	1	1	0	0	unemployed not looking for work	receiving a pension or grant		0			0
14	2	1	1	1	Afrikaans	60	0	primary school	1	0	0	1			17	21	0.516	0.62	50	80	26	154	99	176	110	122	127.8	48.8281	47.2656	0	0			1	0			1	0	0	0	0	unemployed not looking for work	receiving a pension or grant	4	0
27	4	1	1	1	Afrikaans	66	0	high school	1	0	0	1			10	0	0.725	0.796	15	80	13	133	83	139	74	104	105.8	37.0447	36.9615	0	0			0	1			1	0	0	0	0	unemployed not looking for work	receiving a pension or grant	3	0
11	1	1	1	1	Afrikaans	54	0	primary school	1	1	0	1			14	6	0.796	1	100	100	13	163	105	123	89	100	110	30.4076	35.7495	0	0			1	0	3		1	0	1	0	0	employed	not receiving a pension or grant	3	0
14	2	1	1	1	Afrikaans	51	0	primary school	1	1	0	1			14	8	0.848	0.848	10	95	16	134	92	151	101	116	122	32.3685	34.6268	0	0			1	0	18.75		1	0	1	0	0	unemployed looking for work	not receiving a pension or grant	2	0
1	1	0	1	1	Afrikaans	51	0	high school	1	1	0	1			12	11	1	1	6	100	14	111	75	129	90	95	99.7	24.3602	23.8306	1	0	5		0	0	8.25		1	0	1	1	0	unemployed not looking for work	not receiving a pension or grant	3	0
32	5	1	1	1	Afrikaans	53	0	never went to school	1	0	0	1			11	2	0.883	0.814	40	90	14	128	83	170	103	97	94	37.7297	25.5588	1	1	4	2	0	0	8	6 months: thinking of quitting in next 6 months	1	1	0	0	0	unemployed not looking for work	not receiving a pension or grant		0
16	2	1	1	1	Afrikaans	78	0	primary school	1	0	0	1			16	8	0.516	0.15	45	50	37	139	84	134	85	95	95.5	27.5473	28.0481	0	0			0	1			1	1	0	0	0	unemployed not looking for work	receiving a pension or grant		0			0
28	4	1	1	1	Afrikaans	53	1	high school	1	1	0	1			10	8	1	0.779	70	85	18	124	80	129	93	149		58.1375		0	0			0	1			1	0	1	1	0	unemployed looking for work	not receiving a pension or grant	3	0
23	3	1	1	1	Afrikaans	59	0	primary school	1	0	0	1			20	20	0.62	1	50	75	17	95	72	152	101	80	82	20.8225	23.4253	1	1	6	3	0	0	11.1	6 months: thinking of quitting in next 6 months	1	0	0	0	0	employed	not receiving a pension or grant	3	0
6	1	0	1	1	Afrikaans	36	0	primary school	0	0	0	1			15	12	0.264	0.725	100	99	14	114	86	106	82	96	100	28.5156	30.2734	0	0			0	1			0	0	0	1	0	unemployed looking for work	not receiving a pension or grant		0	1	2
2	1	0	1	1	Afrikaans	48	1	primary school	1	0	0	1			17	3	0.725	1	50	80	12	175	104	178	107	93	91	25.6544	26.1749	0	0			1	0			1	1	0	0	0	employed	not receiving a pension or grant		0
23	3	1	1	1	Afrikaans	65	1	primary school	0	0	1	1	84	100	10	2	0.293	1	50	70	12	110	76	157	100	98	89	27.1203	28.764	0	1		4	1	0		6 months: thinking of quitting in next 6 months	0	0	0	0	0	unemployed not looking for work	not receiving a pension or grant		0			0
10	1	1	1	1	Afrikaans	34	1	high school	1	1	0	1			12	0	1	0.796	50	80	12	116	81	122	82	114	116	32.3685	33.8741	1	1	3	3	0	0	2.25	6 months: thinking of quitting in next 6 months	1	0	1	0	0	employed	not receiving a pension or grant		0			0
20	3	0	1	1	Afrikaans	42	0	primary school	1	1	1	1	53.5091	31.1554	13	1	0.848	1	60	60	13	141	98	137	77	124	115	47.6108	45.8795	0	0			1	0	0.5		1	1	0	1	0	unemployed not looking for work	receiving a pension or grant	3	0			0
38	6	1	1	1	Afrikaans	36	0	high school	0	0	0	1			27	20	1	0.796	10	50	15	106	71	108	74	89	87	26.398	25.9146	1	1	20	10	0	0	16	6 months: thinking of quitting in next 6 months	0	0	0	0	0	employed	receiving a pension or grant	2	0			0
35	6	0	1	1	Afrikaans	61	0	primary school	0	1	1	1		100	19	16	0.725	0.62	70	70	31	100	69	97	75	64	70.2	20.7756	16.2742	0	0			1	0	17.2		0	0	1	0	1	unemployed not looking for work	receiving a pension or grant		0			0
38	6	1	1	1	Afrikaans	69	0	never went to school	1	1	0	1			14	5	1	1	90	50	12	157	82	162	89	90	97	28.1337	34.626	1	0	4		0	0	11.6		1	1	1	0	0	unemployed not looking for work	receiving a pension or grant	1	0			0
21	3	0	1	1	Afrikaans	40	0	primary school	0	0	0	1			14	6	0.656	0.71	80	60	15	132	96	124	80	68	65.2	19.2234	18.7108	0	0			1	0	0.15		0	0	0	0	0	employed	not receiving a pension or grant	3	0			0
32	5	1	1	1	Afrikaans	42	0	primary school	1	0	1	1	82.9283	80.6054	10	8	0.222	0.691	50	50	29	121	88	137	99	97	100	40.5387	40.0883	0	0	3		1	0			1	0	0	0	0	unemployed not looking for work	not receiving a pension or grant	2	0			0
30	5	0	1	1	Afrikaans	73	0	high school	1	1	0	1			18	9	0.516	1	60	70	17	192	89	158	80	110	120.1	35.5999	35.9954	0	0			0	1			1	1	1	0	0	unemployed not looking for work	receiving a pension or grant	7	0			0
6	1	0	1	1	Afrikaans	26	0	primary school	0	0	0	1			21	10	0.848	1	100	90	13	118	82	137	87	69	68	19.3821	21.8741	1	0	2		0	0	0.9		1	0	0	1	0	employed	receiving a pension or grant		0
20	3	0	1	1	Afrikaans	72	1	primary school	1	1	1	1	60.8755	92.5068	12	0	0.587	0.587	70	80	21	112	69	114	61	86	91	27.6304	24.5603	0	0			1	0	5.6		1	0	1	1	0	unemployed not looking for work	receiving a pension or grant	2	0			0
1	1	0	1	1	Afrikaans	79	0	primary school	1	1	0	1			12	11	1	1	8	80	12	129	74	138	72	103	99.2	26.9127	26.1865	0	0			0	1			1	0	0	0	0	unemployed not looking for work	receiving a pension or grant		0
24	3	1	1	1	Afrikaans	62	1	high school	0	0	0	1			20	8	0.848	1	65	50	16	176	87	158	83	65	68	18.1787	17.313	1	0	20		0	0	50		0	0	0	1	0	unemployed not looking for work	receiving a pension or grant	6	0
12	2	0	1	1	Afrikaans	46	0	high school	0	1	0	1			22	4	0.725	1	80	100	14	144	95	132	75	98	104.8	28.959	29.7211	1	1	20	20	0	0	16	6 months: thinking of quitting in next 6 months	0	0	1	0	0	unemployed looking for work	receiving a pension or grant		0			0
34	6	0	1	1	Afrikaans	63	0	high school	1	0	1	1	43.3659	53.6184	13	9	0.195	0.195	70	50	15	183	109	127	86	91	90	26.6825	26.6825	0	0			1	0			1	0	0	0	0	unemployed not looking for work	receiving a pension or grant	2	0			0
17	2	1	0	0	Afrikaans	44	0	primary school	1	0	1	1	56.6189	100	17	13	0.725	0.264	50	30	16	112	84	112	79	115	105.7	38.5267	38.0451	0	0			1	0	7		1	1	0	1	0	unemployed not looking for work	not receiving a pension or grant	3	0			0
1	1	0	1	1	Afrikaans	41	0		1	0	0	1			13		0.848		6			135	93			93				1		10		0	0	13.5		1	1	0	1	0	unemployed looking for work	not receiving a pension or grant		0
4	1	1	1	1	Afrikaans	63	1	primary school	1	1	0	1			14	3	1	1	90	90	12	157	84	161	79	116	104			0	0			1	0			1	0	1	0	0	unemployed not looking for work	receiving a pension or grant	2	0
14	2	1	1	1	Afrikaans	38	1		0	0	0	1			17		0.291		85			135	98			69		21.7738		1		2		0	0	2.9		0	0	0	0	0	unemployed not looking for work	receiving a pension or grant		0
11	1	1	1	1	Afrikaans	31	0	high school	0	0	0	1			12	10	0.883	0.796	60	90	12	111	79	124	85	76	81	20.5457	21.7784	1	1	4	4	0	0		6 months: thinking of quitting in next 6 months	0	1	0	1	0	unemployed looking for work	receiving a pension or grant	1	0
13	2	0	1	1	Afrikaans	44	0	high school	1	0	1	1	64.6943	67.0085	18	20	0.291	1	60	90	15	117	85	156	104	94	79	29.5858	24.6548	1	0	10		0	0	13		1	1	0	0	0	unemployed looking for work	not receiving a pension or grant		0			0
36	6	0	1	1	Afrikaans	44	1	high school	0	0	1	1	65.7123	66.0905	18	4	0.186	0.62	50	60	19	135	87	111	80	84	91	21.9136	27.1605	0	0			1	0	0		1	0	0	0	1	unemployed looking for work	not receiving a pension or grant	3	1			0
35	6	0	1	1	Afrikaans	75	1	primary school	1	1	1	1	55.6564	81.2009	20	14	-0.135	-0.074	40	50	24	110	62	119	71	116	111.4	28.9811	29.8845	0	0			0	1			1	1	1	1	0	unemployed not looking for work	receiving a pension or grant		0			0
17	2	1	1	1	Afrikaans	74	1		1	1	0	1			13		0.796		70			124	63			116		29.9383		0				1	0	25		1	0	1	1	0	unemployed not looking for work	receiving a pension or grant		0			0
37	6	1	1	1	Afrikaans	45	0	high school	1	1	0	1			10	6	1	0.883	60	75	16	152	96	159	92	111	115	35.2508	33.2479	0	0			0	1			1	0	1	1	0	unemployed not looking for work	not receiving a pension or grant	2	0			0
35	6	0	1	1	Afrikaans	55	1	high school	1	0	0	1			20	8	-0.077	0.159	70	75	25	139	96	128	82	109	111.3	37.9491	38.5394	1	1	12	6	0	0	20.4	not thinking of quitting	1	0	0	0	0	unemployed not looking for work	receiving a pension or grant	2	0			0
19	3	1	1	1	Afrikaans	27	0	high school	0	0	0	1			13	12	1	1	80	60	12	136	89	107	79	73	65.2	22.5093	21.6472	0	0			0	1			0	0	0	0	0	unemployed not looking for work	receiving a pension or grant		0			0
22	3	0	1	1	Afrikaans	51	0	high school	1	0	1	1	52.5736	86.6347	10	0	1	1	80	80	19	158	100	108	81	100	97	36.7902	33.7604	0	0			1	0			1	1	0	0	0	unemployed not looking for work	receiving a pension or grant	2	0			0
8	1	1	1	1	Afrikaans	55	0	primary school	1	0	0	1			14	7	0.883	0.796	80	100	12	140	79	133	77	112	105.8	39.3525	40.0016	0	0			0	1			1	0	0	0	0	employed	not receiving a pension or grant	2	0
22	3	0	1	1	Afrikaans	55	0	primary school	1	0	0	1			12	1	0.796	1	100	80	13	100	68	113	70	100	89	29.5159	26.5643	0	0			1	0	6.25		1	1	0	1	0	unemployed not looking for work	not receiving a pension or grant	3	0			0
8	1	1	1	1	English	28	0		1	1	0	1			14		0.725		80			117	73			99		22.5306		0				0	1			1	0	1	0	0	unemployed not looking for work	receiving a pension or grant		0
24	3	1	1	1	Afrikaans	49	0	primary school	1	0	0	1			20	15	0.088	-0.077	60	30	50	167	104	152	105	79	92	26.7437	28.8009	0	0			0	1			1	0	0	0	0	unemployed looking for work	receiving a pension or grant	2	0
17	2	1	1	1	Afrikaans	21	1	high school	0	0	0	1			13	2	1	1	90	100	12	104	79	121	77	69	68.8	17.4329	18.0785	1	1	5	4	0	0	1.25	not thinking of quitting	0	0	0	0	0	unemployed looking for work	not receiving a pension or grant		0			0
27	4	1	1	1	Afrikaans	48	0	primary school	1	0	0	1			22	16	0.157	0.082	30	40	23	148	99	158	108	102	107.2	33.2265	32.831	1	1	2	2	0	0	2.7	6 months: thinking of quitting in next 6 months	1	0	0	1	0	employed	not receiving a pension or grant	6	0
5	1	1	1	1	Afrikaans	40	1		1	0	0	1			11		1		80			183	109			78		18.0697		1		3		0	0	2.85		1	1	0	1	0	employed	not receiving a pension or grant		0
2	1	0	1	1	Afrikaans	72	1	never went to school	1	1	0	1			13	4	0.796	0.85	95	60	14	143	95	145	93	116	115	35.2941	34.9273	0	0			1	0			1	1	1	0	0	unemployed not looking for work	receiving a pension or grant	2	0
2	1	0	1	1	English	34	0		1	1	0	1			10		0.796		60			132	89			86		23.634		0				0	1			1	0	1	0	0	self-employed	not receiving a pension or grant		0			0
14	2	1	1	1	Afrikaans	39	0	high school	0	0	0	1			27	20	0.848	0.345	60	50	18	106	85	104	82	113	123	36.5798	38.866	1	1	15	40	0	0	20.25	6 months: thinking of quitting in next 6 months	0	1	0	1	0	unemployed not looking for work	not receiving a pension or grant	2	0
34	6	0	1	1	Afrikaans	41	0	high school	1	0	0	1			11	16	1	1	80	80	17	138	93	139	97	129	132	48.8028	48.0157	0	0			1	0	18		1	1	0	0	0	unemployed looking for work	receiving a pension or grant	6	0			0
35	6	0	1	1	Afrikaans	48	0	high school	1	0	0	1			16	20	0.725	-0.077	80	60	20	137	92	132	90	106	108.8	30.1194	29.2378	1	1	10	1	0	0	16	6 months: thinking of quitting in next 6 months	1	0	0	0	0	unemployed not looking for work	receiving a pension or grant	11	0			0
14	2	1	1	1	Afrikaans	54	0	high school	1	1	0	1			15	10	0.516	0.62	50	50	28	112	78	119	84	103	98	30.0781	30.4688	0	0			0	1			1	0	1	0	0	unemployed not looking for work	receiving a pension or grant	3	0
15	2	0	1	1	English	49	1	primary school	1	1	1	1	45.3283	49.9793	12	15	0.656	0.62	60	50	25	183	125	176	99	119	121.3	39.6281	40.0091	0	0			0	1			1	1	1	1	0	employed	not receiving a pension or grant	2	0			0
37	6	1	1	1	Afrikaans	70	1	primary school	1	0	0	1			15	3	0.587	0.587	80	90	21	160	93	179	91	107	105	32.2118	28.7105	1	1	9	5	0	0	24.3	6 months: thinking of quitting in next 6 months	1	1	0	0	0	unemployed not looking for work	receiving a pension or grant	2	0			0
32	5	1	1	1	Afrikaans	29	0	high school	0	0	0	1			13	7	0.725	1	80	90	12	108	85	106	81	92	93	26.2985	26.2985	0	0			0	1			0	0	0	0	0	unemployed looking for work	not receiving a pension or grant		0
35	6	0	1	1	Afrikaans	49	0	primary school	1	0	1	1	65.5245	100	20	17	-0.181	0.883	50	100	16	129	95	113	82	112	109.3	38.7924	39.5514	0	0			1	0	7.7		1	1	0	0	0	unemployed not looking for work	receiving a pension or grant	6	0			0
21	3	0	1	1	Afrikaans	55	0	never went to school	1	1	0	1			16	8	0.656	1	50	50	17	94	65	122	60	77	75.6	17.7458	15.4952	0	1		5	0	1		6 months: thinking of quitting in next 6 months	1	0	1	0	1	unemployed not looking for work	not receiving a pension or grant	3	0			0
14	2	1	1	1	Afrikaans	55	0	never went to school	1	0	1	1	88.3774	66.3055	14	27	0.053	0.082	30	40	19	138	98	131	87	106	109.5	32.4622	35.3386	1	0	10		0	0	20.5		1	0	0	1	0	employed	not receiving a pension or grant		0			0
21	3	0	1	1	Afrikaans	54	0	primary school	1	1	1	1	75.3811	100	17	18	0.516	1	20	80	18	212	129	158	91	106	103	31.6242	30.3593	0	0			1	0	4.05		0	0	1	0	0	unemployed not looking for work	receiving a pension or grant	1	0	1	7	0
27	4	1	1	1	Afrikaans	55	0	high school	1	0	1	1	37.702	66.9506	11	8	0.725	0.848	50	90	15	122	86	128	85	112	117.4	34.5776	35.693	0	0			1	0	20		1	0	0	0	0	employed	not receiving a pension or grant	3	0			0
11	1	1	1	1	isiXhosa	87	0	primary school	1	0	0	1			16	10	0.656	0.814	60	40	12	138	92	126	81	110	112	33.8741	31.6158	0	0			0	1			1	0	0	0	0	unemployed not looking for work	receiving a pension or grant	3	0			0
25	4	0	1	1	Afrikaans	39	0	high school	0	0	1	1	80.9057	92.5068	18	16	1	0.689	100	70	18	123	88	139	79	71		18.0802	18.902	0	0			1	0	20		1	0	0	0	1	unemployed not looking for work	not receiving a pension or grant	6	1			0
4	1	1	1	1	Afrikaans	70	0	high school	1	0	1	1	34.8987	86.37	15	1	0.62	1	80	90	12	157	92	144	80	115	107	32.8125	33.2812	1	1	4	4	0	0	10.4	6 months: thinking of quitting in next 6 months	1	0	0	0	0	unemployed not looking for work	receiving a pension or grant	1	1			0
7	1	0	1	1	Afrikaans	65	1	primary school	1	0	1	1		79.0257	13	0	0.796	0.796	50	90	12	188	98	105	64	74	85	17.5067	21.0081	0	1		5	0	1		6 months: thinking of quitting in next 6 months	1	1	0	0	0	unemployed looking for work	not receiving a pension or grant	1	0			0
10	1	1	1	1	Afrikaans	45	1	primary school	1	0	0	1			17	5	1	0.516	80	80	22	207	113	149	92	74	72	20.1951	19.6235	1	1	5	3	0	0		not thinking of quitting	1	0	0	0	0	unemployed not looking for work	receiving a pension or grant		0			0
12	2	0	1	1	Afrikaans	49	1	tertiary/diploma	0	1	0	1			14	5	0.848	1	65	45	15	131	88	135	83	90	92.4	23.7812	25.763	0	0			0	1			0	0	1	1	0	unemployed not looking for work	receiving a pension or grant	1	0			0
13	2	0	1	1	Afrikaans	77	0		1	1	0	1			14		0.656		60			205	71			99		30.385		0				1	0	7.2		1	0	1	0	0	unemployed not looking for work	receiving a pension or grant		1
30	5	0	1	1	Afrikaans	63	0	high school	1	0	0	1			20	7	0.656	1	70	70	20	149	108	128	82	92	83	29.1363	29.5525	1	1	5	5	0	0	10	not thinking of quitting	1	0	0	1	0	unemployed not looking for work	receiving a pension or grant	1	0			0
8	1	1	1	1	English	21	0	high school	0	0	0	1			11	9	0.779	1	100	100	12	100	74	114	76	90	88.7	26.2985	24.9014	0	0			0	1			0	0	0	0	0	unemployed not looking for work	not receiving a pension or grant		0
23	3	1	1	1	Afrikaans	45	1	primary school	1	0	0	1			11	21	0.656	1	80	60	16	140	103	123	91	85	80	23.2335	21.2306	1	0	8		0	0	12.4		1	1	0	0	0	unemployed looking for work	not receiving a pension or grant		1	1	14
22	3	0	1	1	English	29	0		0	0	0	1			13		0.848		80			108	82			103		35.4917		0				0	1			0	0	0	1	0	unemployed looking for work	receiving a pension or grant		0			0
5	1	1	1	1	Afrikaans	59	1	primary school	1	0	0	1			10	7	0.848	0.689	90	90	13	122	89	149	97	78	85.4	19.1406	19.9219	0	0			1	0			1	1	0	0	0	unemployed not looking for work	receiving a pension or grant	3	0
38	6	1	1	1	Afrikaans	50	0	high school	1	1	0	1			14	3	0.796	1	9	90	13	164	104	160	95	102	102.4	35.3798	35.692	0	0			0	1			1	0	1	0	0	employed	not receiving a pension or grant	2	0	1	3	0
32	5	1	1	1	Afrikaans	39	0	high school	0	0	0	1			10	13	1	0.725	75	50	20	115	84	112	83	82	87	24.3046	23.9188	0	0			0	1			0	0	0	0	0	employed	receiving a pension or grant		0
11	1	1	1	1	Afrikaans	54	0	never went to school	1	0	0	1			13	6	1	0.796	100	60	12	127	75	124	73	93	90	25.8334	23.25	0	0			0	1			1	0	0	0	0	employed	receiving a pension or grant	3	0
23	3	1	1	1	Afrikaans	31	0	high school	0	0	0	1			21	23	0.689	0.193	90	50	30	101	66	104	76	102	79	29.7211	40.0091	0	0			0	1			0	0	0	0	0	employed	not receiving a pension or grant	2	0
37	6	1	1	1	Afrikaans	67	0	primary school	1	1	0	1			20	4	0.848	1	75	100	14	127	77	123	77	108	129	37.5776	36.7865	0	0			0	1			1	0	1	0	0	unemployed not looking for work	receiving a pension or grant	1	0			0
17	2	1	1	1	Afrikaans	51	1	primary school	1	0	0	1			19	2	0.848	1	95	75	12	149	108	140	95	94	98.5	28.1625	27.7767	0	0			1	0	32		1	0	0	0	0	employed	not receiving a pension or grant	2	0			0
7	1	0	1	1	Afrikaans	51	1	high school	1	0	1	1	69.8566	67.5957	18	1	0.725	1	50	80	12	139	85	140	80	87	68.5	18.9849	18.1817	0	1		5	0	1		6 months: thinking of quitting in next 6 months	1	0	0	0	1	unemployed looking for work	not receiving a pension or grant		0			0
34	6	0	1	1	Afrikaans	58	0	primary school	1	0	0	1			13	10	0.796	0.028	90	80	40	123	87	136	92	103	103	36.0344	36.0344	1	0	20		0	0	46		1	1	0	1	0	unemployed not looking for work	receiving a pension or grant	2	0			0
19	3	1	1	1	Afrikaans	51	0	primary school	1	0	1	1	38.7774	100	12	0	1	0.796	50	100	12	142	89	147	102	113	120.5	40.2696	41.1736	0	0			0	1			1	1	0	0	0	unemployed not looking for work	not receiving a pension or grant		0			0
18	3	0	1	1	Afrikaans	23	1	high school	0	0	0	1			14	11	0.186	0.76	50	100	29	111	69	110	80	75	78.9	22.231	21.5497	1	1	12	40	0	0	7.2	6 months: thinking of quitting in next 6 months	0	0	0	0	0	unemployed looking for work	not receiving a pension or grant		1			0
8	1	1	1	1	Afrikaans	39	0	high school	1	0	0	1			11	6	1	1	55	90	12	142	95	124	88	92	92.4	25.5593	26.032	1	1	5	8	0	0	5.25	6 months: thinking of quitting in next 6 months	1	0	0	0	0	unemployed looking for work	not receiving a pension or grant		0
22	3	0	1	1	Afrikaans	53	0	primary school	0	1	0	1			12	4	0.796	0.746	80	60	22	149	97	131	70	92	108.3	24.1201	24.7742	0	0			1	0			0	0	1	0	0	unemployed not looking for work	not receiving a pension or grant	2	0			0
13	2	0	1	1	Afrikaans	63	1	primary school	1	0	1	1	43.0253	59.4574	13	0	0.689	0.796	40	85	14	161	93	181	100	88	97	22.3863	24.7252	1	1	10	10	0	0	21.5	not thinking of quitting	1	0	0	0	0	unemployed not looking for work	receiving a pension or grant	2	0			0
23	3	1	1	1	Afrikaans	59	0	high school	1	0	0	1			23	16	-0.181	0.516	30	50	19	145	95	148	99	94	89	25.3906	25	0	0			0	1			1	1	0	1	0	unemployed not looking for work	receiving a pension or grant		0	1	6
27	4	1	1	1	English	52	0	tertiary/diploma	0	0	0	1			10	11	0.195	0.159	5	50	29	142	81	143	91	120	127	52.4242		0	0			0	1			0	1	0	0	0	unemployed not looking for work	not receiving a pension or grant	3	0
13	2	0	1	1	Afrikaans	55	0	primary school	1	1	0	1			20	5	0.725	0.796	50	80	14	180	111	131	85	114	120	30.863	30.863	0	0			0	1			1	0	1	0	0	employed	not receiving a pension or grant	3	0
7	1	0	1	1	Afrikaans	79	0	never went to school	1	1	0	1			13	0	0.725	0.796	60	80	12	140	80	149	72	68	96	22.0968	22.1267	0	0			0	1			1	0	1	0	1	unemployed not looking for work	receiving a pension or grant	2	0
20	3	0	1	1	Afrikaans	63	0	high school	1	0	0	1			17	4	0.725	1	50	70	12	158	98	160	101	102		28.125	27.3438	1	1	4	3	0	0		6 months: thinking of quitting in next 6 months	1	0	0	0	0	unemployed not looking for work	receiving a pension or grant	2	0
9	1	1	1	1	Afrikaans	54	1	high school	0	0	1	1	73.2193	87.164	10	1	0.725	1	60	80	12	146	90	137	89	84	79.7	18.2899	18.1946	1	1	20	8	0	0	42	6 months: thinking of quitting in next 6 months	0	1	0	0	0	employed	not receiving a pension or grant		0	1	30	0
9	1	1	1	1	English	53	0	high school	1	0	0	1			10	8	1	0.796	80	90	12	153	85	191	114	108	111.5	36.9183	37.4457	0	0			0	1			1	0	0	0	0	employed	not receiving a pension or grant	1	0
33	5	1	0	0	English	30	1		0	1	1	1	78.8932	19.0224	16		0.689		6			125	91			85		22.0932		1		6		0	0	5.4		0	1	1	1	1	unemployed looking for work	not receiving a pension or grant		0			0
37	6	1	1	1	Afrikaans	21	0	high school	0	0	0	1			18	17	0.883	1	80	70	20	90	54	118	81	72	90	21.83	23.3355	1	1	5	5	0	0	2.75	not thinking of quitting	0	0	0	0	0	unemployed looking for work	receiving a pension or grant		0			0
26	4	0	1	1	Afrikaans	63	0	high school	1	1	0	1			17	4	1	0.814	80	60	12	112	74	141	81	98	107.5	32	32.0889	0	0			0	1			1	0	1	0	0	unemployed not looking for work	receiving a pension or grant	3	0
3	1	0	1	1	isiXhosa	63	0	never went to school	1	1	1	1			11	6	1	0.656	80	90		179	105	172	123	120	121	48	48.9333	0	0			0	1			1	1	1	0	0	unemployed not looking for work	receiving a pension or grant	1	0			0
20	3	0	1	1	Afrikaans	54	0	never went to school	1	1	0	1			14	20	0.848	1	60	80	21	178	114	171	116	102	85	22.3435	24.2587	0	0			0	1			1	0	1	1	1	employed	not receiving a pension or grant	4	0			0
28	4	1	1	1	English	68	0	high school	1	0	0	1			10	8	0.656	0.656	60	60	23	186	99	113	66	100	103.5	37.5	37.5	0	0			0	1			1	1	0	0	0	unemployed not looking for work	receiving a pension or grant	3	0
26	4	0	1	1	Afrikaans	73	0	primary school	1	1	0	1			10	10	1	1	100	100	14	188	103	158	104	105	103.8	33.284	32.5444	0	0			0	1			1	0	1	0	0	unemployed not looking for work	receiving a pension or grant	1	0
13	2	0	1	1	Afrikaans	47	0	primary school	1	1	0	1			18	20	0.727	0.656	3	50	23	199	102	161	92	100	104.5	37.5305	37.5305	0	0			0	1			1	0	1	0	1	unemployed not looking for work	receiving a pension or grant	5	0			0
38	6	1	1	1	Afrikaans	64	0	high school	1	1	1	1	74.6113	60.2266	15	12	0.177	0.812	6	75	30	129	93	141	78	107	109.6	38.0196	38.5963	0	0			1	0	14		1	1	0	0	0	unemployed not looking for work	receiving a pension or grant	2	0			0
27	4	1	1	1	Afrikaans	47	0	never went to school	0	1	0	1			15	11	0.848	0.848	70	60	13	123	84	118	85	93	92.5	27.039	28.3687	1	0	4		0	0	3.4		0	0	1	0	1	unemployed looking for work	not receiving a pension or grant	3	0
25	4	0	1	1	Afrikaans	45	0	high school	1	0	0	1			20	3	0.812	0.848	50	100	13	151	102	173	125	106	113	40.2528	38.9543	0	0			0	1			1	0	0	1	0	unemployed looking for work	not receiving a pension or grant	2	0			0
36	6	0	1	1	Afrikaans	62	0	never went to school	0	0	1	1	63.0579	92.5068	22	12	0.744	-0.181	60	60	22	112	73	109	78	105	109	35.0589	36.3573	1	0	3		0	0	7.05		0	0	0	0	0	employed	receiving a pension or grant	2	0			0
4	1	1	1	1	Afrikaans	45	0	primary school	0	0	1	1	26.8096	47.6884	21	19	0.725	0.848	80	80	12	98	82	116	90	73	71.8			1	1	3	4	0	0		6 months: thinking of quitting in next 6 months	1	0	0	0	0	unemployed looking for work	not receiving a pension or grant		0			0
23	3	1	1	1	Afrikaans	54	0	never went to school	1	1	0	1			15	5	0.725	1	50	85	18	205	120	152	109	119	122	39.7829	39.0393	0	0			0	1			1	0	1	0	0	unemployed not looking for work	receiving a pension or grant		0
32	5	1	1	1	Afrikaans	32	1	primary school	0	0	1	1		60.971	10	3	0.727	1	90	90	12	115	79	124	87	97	93.2	28.2284	26.4218	0	0			0	1			0	0	0	0	0	unemployed not looking for work	receiving a pension or grant	3	0			0
6	1	0	1	1	Afrikaans	33	0	primary school	0	0	0	1			21	21	0.85	1	80	100	20	111	75	141	80	101	109	34.6476	36.6651	1	1	15	11	0	0	15	6 months: thinking of quitting in next 6 months	0	0	0	0	0	unemployed looking for work	receiving a pension or grant	1	0
10	1	1	1	1	Afrikaans	49	0	high school	1	1	1	1		100	13	21	0.516	0.656	80	80	19	172	107	148	100	127	125	35.629	37.4656	1	1	20		0	0	26	not thinking of quitting	1	1	1	0	0	unemployed not looking for work	receiving a pension or grant	1	1			0
23	3	1	1	1	Afrikaans	41	1	high school	0	0	0	1			12	0	0.796	0.85	50	65	12	135	90	125	83	79	76	23.1837	22.5306	0	0			1	0	46		0	0	0	0	0	employed	not receiving a pension or grant	2	0
5	1	1	1	1	Afrikaans	53	0		1	1	0	1			21		0.193		65			119	84			103		31.2175		1		10		0	0	19		1	1	1	0	0	unemployed not looking for work	receiving a pension or grant		0			0
20	3	0	1	1	Afrikaans	44	1	primary school	0	0	1	1	83.834	56.7612	10	0	0.725	1	60	70	18	106	68	98	67	72	74	25.6395	25.0568	1	0	5		0	0	6		0	1	0	0	0	unemployed not looking for work	receiving a pension or grant	2	0			0
13	2	0	1	1	Afrikaans	53	0	primary school	1	0	0	1			13	5	0.656	0.71	50	85	28	124	85	122	90	114	117	38.6719	35.9375	1	0	2		0	0	3.1		1	0	0	0	0	unemployed not looking for work	not receiving a pension or grant		0
8	1	1	1	1	English	57	0	never went to school	0	0	0	1			14	6	0.02	0.796	60	80	17	113	76	116	73	98	78.8	27.3356	29.2388	0	0			1	0			0	0	0	0	0	employed	not receiving a pension or grant		0
38	6	1	1	1	Afrikaans	65	1		0	0	1	1	61.9321	86.6347	20		0.727		6			124	91			72				0				1	0	10.25		0	0	0	0	1	unemployed not looking for work	receiving a pension or grant		1			0
35	6	0	1	1	Afrikaans	57	1	primary school	0	0	1	1	70.883	92.5068	12	4	0.656	1	80	80	13	147	101	130	79	81	86.9	22.913	23.3918	0	1		4	1	0	5.1	6 months: thinking of quitting in next 6 months	1	0	0	0	0	unemployed not looking for work	receiving a pension or grant	9	0	1	3	0
22	3	0	1	1	Afrikaans	50	0	primary school	1	1	0	1			14	0	0.656	0.691	50	75	15	109	76	97	70	102	88	23.8751	23.5078	0	0			0	1			1	0	1	0	0	unemployed not looking for work	receiving a pension or grant	3	0			0
24	3	1	1	1	Afrikaans	57	0	primary school	1	0	1	1		85.8076	15	2	0.516	0.848	50	80	23	160	112	147	95					1	0	1		0	0	2.1		1	1	0	1	0	employed	receiving a pension or grant	2	0			0
20	3	0	1	1	Afrikaans	63	0	primary school	0	0	1	1	18.6374	12.6292	11	16	0.516	0.639	70	70	19	143	74	103	78	103	89	26.2917	27.0538	0	0			0	1			1	0	0	0	0	unemployed not looking for work	receiving a pension or grant	3	0			0
12	2	0	1	1	Afrikaans	35	0	primary school	1	1	0	1			11	4	1	1	90	100	19	115	82	115	75	106	108	31.2314	31.6032	0	0			0	1			1	0	1	1	0	unemployed looking for work	receiving a pension or grant	4	0			0
38	6	1	1	1	Afrikaans	57	0	primary school	1	0	0	1			19	9	0.796	0.691	50	75	29	137	93	102	75	102	101.2	32.2118	31.0738	0	0			1	0	1.6		1	0	0	1	0	employed	receiving a pension or grant	2	0	1	2	0
33	5	1	1	1	isiXhosa	26	0	high school	0	0	0	1			14	7	1	1	8	99		101	77	110	74	104	84	24.5089	24.5089	0	0			0	1			0	0	0	1	0	employed	receiving a pension or grant	3	0			0
29	4	1	1	1	English	69	1	primary school	1	1	0	1			12	16	0.587	0.587	40	60		131	87	145	75	105	92	30.111	30.4611	0	0			0	1			1	0	1	0	0	unemployed not looking for work	receiving a pension or grant	2	0			0
34	6	0	1	1	Afrikaans	38	0	high school	1	1	0	1			19	6	0.848	1	40	100	12	109	76	120	82	109	104	31.6406	30.6641	0	0			0	1			1	0	1	1	0	unemployed looking for work	not receiving a pension or grant	3	1			0
24	3	1	1	1	Afrikaans	63	0	primary school	1	0	1	1	65.8264	78.9265	23	10	0.656	0.62	60	60	28	116	76	123	90	80	80	21.0938	20.7031	0	1		15	0	1		6 months: thinking of quitting in next 6 months	1	0	0	0	0	unemployed not looking for work	receiving a pension or grant		0			0
5	1	1	1	1	Afrikaans	28	0	high school	0	0	0	1			16	8	0.725	1	90	100	12	111	82	88	64	73	77.8	20.9644	21.3599	0	0			0	1			0	0	0	0	0	employed	receiving a pension or grant		0
35	6	0	1	1	Afrikaans	60	1	primary school	1	1	1	1	31.676	100	11	11	0.193	0.62	70	70	25	206	103	160	95	88	91.7	21.3578	27.0999	1	1	10	5	0	0		6 months: thinking of quitting in next 6 months	1	1	1	0	0	unemployed not looking for work	receiving a pension or grant	1	0			0
23	3	1	1	1	Afrikaans	47	0	high school	1	0	1	1	62.083	75.4859	15	0	0.725	0.796	50	80	16	148	108	150	97	119	101	44.0771	43.7098	1	0	2		0	0	3.2		1	0	1	1	0	employed	not receiving a pension or grant		0			0
36	6	0	1	1	Afrikaans	67	1	never went to school	0	0	1	1	92.7849	92.5068	14	9	-0.181	0.814	40	40	22	120	78	152	99	96	92	22.8339	24.0793	1	0	10		0	0	23.5		0	1	0	0	0	unemployed not looking for work	receiving a pension or grant	10	0			0
14	2	1	1	1	Afrikaans	51	0	primary school	0	1	1	1	80.2113	53.974	14	1	1	0.796	90	75	12	107	80	118	87	91	90.2	23.084	22.3626		0							0	0	1	0	0	unemployed not looking for work	not receiving a pension or grant	2	0			0
17	2	1	1	1	Afrikaans	59	0	primary school	1	1	0	1			15	9	0.157	0.796	55	80	15	131	85	136	81	119	107.1	35.8915	28.4011	0	0			1	0			1	1	1	0	0	unemployed not looking for work	receiving a pension or grant	5	0
22	3	0	1	1	English	46	0	primary school	1	0	0	1			15	8	1	0.796	80	100	21	110	90	96	92	112	119	41.381	42.5981	0	0			0	1			1	0	0	0	0	employed	not receiving a pension or grant	3	0			0
12	2	0	1	1	Afrikaans	55	0	high school	1	0	0	1			11	6	0.587	0.727	40	80	23	125	98	174	114	114	118.5	43.8523	47.2255	0	0			1	0	1.8		1	0	0	0	0	unemployed not looking for work	receiving a pension or grant	6	0			0
17	2	1	1	1	Afrikaans	61	0	primary school	1	1	0	1			12	2	1	0.796	65	56	16	104	74	95	64	111	111	30.7809	29.9376	0	0			1	0			1	0	1	0	0	employed	receiving a pension or grant		0			0
14	2	1	1	1	Afrikaans	52	0	primary school	0	0	1	1	85.8415	86.37	23	22	0.082	-0.181	30	60	28	106	77	122	82	106	100	30.7809	31.4134	1	0	2		0	0	3.6		0	0	0	0	0	unemployed not looking for work	not receiving a pension or grant	3	0			0
19	3	1	1	1	Afrikaans	55	0	primary school	0	0	1	1		36.4734	16	1	0.62	1	40	100	12	134	96	127	95	122	120.6	43.8523	44.1263	1	0	15		0	0	29.25		0	1	0	0	0	unemployed not looking for work	receiving a pension or grant	2	0			0
12	2	0	1	1	Afrikaans	59	1	primary school	1	0	1	1	62.1283	73.7077	10	1	0.76	0.796	90	100	18	149	109	109	72	129	111.8	34.5776	36.4366	1	1	4	6	0	0	8	not thinking of quitting	1	1	0	0	0	unemployed not looking for work	not receiving a pension or grant	3	1			0
38	6	1	1	1	Afrikaans	34	1		1	0	1	1		66.3055	10		0.85		40			105	78			99		29.3962		0				1	0	1.4		1	0	0	0	0	employed	not receiving a pension or grant		1			0
11	1	1	1	1	Afrikaans	66	0	primary school	1	1	0	1			14	1	0.516	1	40	80	15	162	78	196	78	90	105.4	30.8642	29.2257	0	0			0	1			1	0	1	0	0	unemployed not looking for work	receiving a pension or grant	3	0
4	1	1	1	1	Afrikaans	59	0	primary school	1	0	1	1	64.0906	87.164	16	2	0.796	0.796	40	70	12	136	92	170	120	83	81	19.3337	20.3004	1	1	1	3	0	0	2.25	6 months: thinking of quitting in next 6 months	1	1	0	0	0	unemployed looking for work	not receiving a pension or grant		0			0
9	1	1	1	1	English	31	1	high school	0	0	0	1			12	7	0.725	0.796	50	70	12	116	72	130	89	72	89.5	24.3911	25.0259	0	0			0	1			0	0	0	0	0	unemployed not looking for work	not receiving a pension or grant	1	0
9	1	1	1	1	Afrikaans	54	0	primary school	1	0	0	1			15	7	1	0.725	80	90	12	150	85	151	90	79	76.4	21.3675	20.9155	0	0			0	1			1	0	0	0	0	unemployed not looking for work	receiving a pension or grant	3	0
6	1	0	1	1	Afrikaans	33	0	primary school	0	0	1	1	61.5922	100	17	21	-0.181	0.796	80	100	14	113	85	113	89	96	95	32.8125	31.8359	1	1	1	1	0	0	0.35	6 months: thinking of quitting in next 6 months	0	1	0	1	0	unemployed looking for work	receiving a pension or grant	5	0			0
24	3	1	1	1	Afrikaans	37	1	high school	1	0	0	1			12	1	0.725	1	70	90	13	129	83	162	105	113	113.6	38.5675	40.3306		0							1	1	0	0	0	unemployed looking for work	not receiving a pension or grant		0
5	1	1	1	1	Afrikaans	45	1	high school	1	0	1	1	78.9283	100	11	18	0.101	0.293	10	60	29	127	99	130	91	75	83.8	15.7313	19.63	1	1	20	10	0	0	31	not thinking of quitting	1	0	0	0	0	unemployed not looking for work	not receiving a pension or grant		0			0
18	3	0	1	1	Afrikaans	50	0	primary school	1	0	0	1			15	2	0.725	0.62	55	90	21	135	99	147	93	96	95.8	32.8933	33.9897	0	0			1	0			1	0	0	0	0	unemployed not looking for work	not receiving a pension or grant	2	1			0
24	3	1	1	1	Afrikaans	30	1	primary school	0	0	0	1			10	16	0.848	0.725	70	30	17	103	71	114	80	64	68.2	16.7969	16.7969	0	1		8	1	0	1.75	not thinking of quitting	0	1	0	0	0	unemployed looking for work	not receiving a pension or grant	1	0
10	1	1	1	1	English	78	0	high school	0	0	0	1			14	7	0.055	0.055	40	70	30	145	84	172	78	98	95.5	27.6888	25.711	0	0			0	1			0	0	0	0	0	unemployed not looking for work	receiving a pension or grant	1	0			0
25	4	0	1	1	Afrikaans	67	1	high school	0	0	0	1			16	7	0.779	0.76	50	70	12	189	94	173	86	96	98.4	28.0404	28.0404	1	0	10		0	0	21.5		0	1	0	0	0	unemployed not looking for work	receiving a pension or grant	2	0			0
10	1	1	1	1	Afrikaans	53	0	primary school	1	0	0	1			13	14	1	0.725	100	80	12	192	126	145	100	90	83	25.7657	22.7597	0	0			0	1			1	0	0	0	0	employed	not receiving a pension or grant	1	0			0
22	3	0	1	1	English	56	0	primary school	1	1	0	1			15	4	0.656	1	60	80	15	118	84	112	89	117	116	32.45	32.45	0	0			0	1			1	1	1	0	0	unemployed not looking for work	receiving a pension or grant	3	0			0
4	1	1	1	1	Afrikaans	54	1	primary school	0	1	0	1			19	6	0.725	0.587	90	80	16	125	88	158	101	84	84.8	18.7242	21.4037	0	0			0	1			0	0	0	0	0	unemployed not looking for work	receiving a pension or grant		0
18	3	0	0	0	Afrikaans	55	0		1	0	0	1			11		0.71		50			154	105			89		26.7094		0				1	0	6.3		1	0	0	0	1	unemployed not looking for work	not receiving a pension or grant		0			0
31	5	0	1	1	Afrikaans	51	1	high school	0	0	0	1			29	4	0.848	0.848	80	85	18	109	74	106	71	79	79.8	21.7993	22.4913	1	1	6	6	0	0	9	30 days: thinking of quitting in next 30 days	0	0	0	1	0	unemployed not looking for work	receiving a pension or grant	2	0
1	1	0	1	1	Afrikaans	73	1	primary school	0	0	1	1	97.4792	100	12	9	0.516	0.516	5	50	26	95	75			70	64.5	15.3686	15.5656	0	1		2	0	1		6 months: thinking of quitting in next 6 months	0	1	0	0	0	unemployed not looking for work	receiving a pension or grant	2	0			0
15	2	0	1	1	Afrikaans	89	0	primary school	1	0	1	1	100	100	14	2	0.516	0.26	50	55	30	166	79	123	84	90	87.5	29.4321	24.6711	0	0			0	1			1	1	0	0	0	unemployed not looking for work	receiving a pension or grant		0			0
36	6	0	1	1	Afrikaans	57	0	primary school	1	1	0	1			22	17	0.291	0.309	10	20	33	112	67	109	70	118	113	35.3386	34.5168		0							1	0	1	0	0	unemployed not looking for work	receiving a pension or grant	10	0			0
22	3	0	1	1	Afrikaans	48	0	primary school	1	0	0	1			13	22	0.725	1	60	70	12	106	72	124	83	104	86	33.3318	36.0344	0	0			1	0	1.2		1	0	0	1	0	unemployed not looking for work	receiving a pension or grant	3	0			0
3	1	0	1	1	isiXhosa	59	0	primary school	1	1	1	1			12	9	1	0.193	90	80		116	85	132	92	105	101.4	41.1387	34.8944	0	0			0	1			1	1	1	1	0	unemployed looking for work	not receiving a pension or grant	3	1	1	1	0
13	2	0	1	1	Afrikaans	41	0	primary school	0	0	1	1	29.1112	86.5437	19	5	0.725	1	60	100	14	89	62	89	53	72	73.4	19.7777	20.1733	0	0			1	0	3.75		0	1	0	0	0	unemployed not looking for work	receiving a pension or grant	9	0			0
3	1	0	1	1	isiXhosa	37	0	high school	1	1	0	1			16	7	1	1	80	80		102	68	103	78		119	32.0312	34.8047	0	0			0	1			0	0	1	1	0	unemployed not looking for work	receiving a pension or grant	1	0			0
1	1	0	1	1	Afrikaans	50	0	primary school	1	0	0	1			17	12	0.848	1	6	50	12	108	72	147	101	82	76.5	21.9671	20.6207	1	1	5	5	0	0	9	not thinking of quitting	1	0	0	1	0	unemployed looking for work	not receiving a pension or grant	4	0
26	4	0	1	1	Afrikaans	67	0	never went to school	0	0	0	1			20	11	0.85	0.796	80	60	20	109	78	102	73	84	106.3	34.1932	36.0111	0	0			1	0			0	1	0	0	0	unemployed not looking for work	receiving a pension or grant	1	0
27	4	1	1	1	Afrikaans	52	0	high school	0	0	0	1			14	16	0.85	0.85	50	49	18	128	85	108	82	92	89.5	29.6427	27.6398	1	0	3		0	0	5.25		0	0	0	0	0	employed	not receiving a pension or grant	2	0
14	2	1	1	1	Afrikaans	63	0	high school	1	0	1	1	68.3774	86.6347	10	5	0.585	0.62	60	80	16	110	71	114	70	116	117	38.5411	37.7297	0	0			0	1			1	0	0	0	0	self-employed	receiving a pension or grant	2	0			0
15	2	0	1	1	Afrikaans	58	0		0	0	0	1			16		0.689		60			155	102			71		17.5146		0				0	1			0	0	0	0	0	unemployed not looking for work	not receiving a pension or grant		0			0
23	3	1	1	1	Afrikaans	37	0	primary school	1	0	1	1	41.5847	80.3159	14	14	0.656	1	80	70	12	131	101	152	118	98	92	24.6097	25.3444	0	0			1	0	1		1	0	0	0	0	unemployed not looking for work	not receiving a pension or grant		0			0
1	1	0	1	1	Afrikaans	45	0	primary school	0	0	0	1			12	6	0.85	0.796	5	100	14	121	84	126	91	122	101	40.429	40.7966	0	0			0	1			1	0	0	0	0	unemployed not looking for work	not receiving a pension or grant	3	0
24	3	1	1	1	Afrikaans	29	0	high school	0	0	1	1	60.0384	59.4574	15	14	-0.041	0.02	50	90	37	103	70	99	67	67	75.5	19.2974	18.8588	1	1	2	2	0	0	1.6	6 months: thinking of quitting in next 6 months	0	1	0	0	0	unemployed looking for work	receiving a pension or grant		0			0
28	4	1	1	1	English	35	0		0	0	1	1	78.3245	87.164	11		0.689		50			108	74			78				0				1	0	1.35		1	0	0	1	0	employed	not receiving a pension or grant		0			0
28	4	1	1	1	Afrikaans	36	1	high school	1	1	0	1			20	19	0.85	0.088	70	40	17	182	94	193	99	86	83.7	25.1559	24.2701	0	0			0	1			1	0	1	0	0	unemployed not looking for work	receiving a pension or grant	3	0	1	2	0
27	4	1	1	1	Afrikaans	60	0	primary school	1	1	1	1	33.007	79.1415	15	3	0.621	0.814	50	50	19	120	78	129	77	101	97.5	33.0682	32.0956	0	0			1	0	2.6		1	0	1	1	0	unemployed not looking for work	receiving a pension or grant	3	0			0
26	4	0	1	1	Afrikaans	59	0	high school	1	0	1	1	0	35.8614	10	0	1	0.848	100	30	12	161	90	149	91	115	133.4	45.2005	48.3646	1	0	1		0	0			1	0	1	0	0	unemployed not looking for work	receiving a pension or grant	2	0			0
9	1	1	1	1	Afrikaans	48	0		1	1	1	1	64.3019	100	12		1		90			136	107			116		37.8906		0				0	1			1	1	1	0	0	unemployed not looking for work	receiving a pension or grant		0			0
5	1	1	1	1	Afrikaans	35	0	high school	1	0	0	1			10	14	0.848	0.796	80	50	16	130	89	140	108	94	90	27.3364	29.1442	1	0	5		0	0	5.75		1	0	0	0	0	employed	receiving a pension or grant	1	0
2	1	0	1	1	English	68	1	high school	1	1	0	1			11	1	0.516	1	80	70	17	119	69	112	83	104	108	38.6719	31.7812	0	0			1	0			1	0	1	0	0	unemployed not looking for work	receiving a pension or grant		0			0
8	1	1	1	1	Afrikaans	37	0	primary school	0	0	0	1			12	13	0.309	0.796	100	80	15	95	67	122	83	82	79.5	22.9882	22.1741	1	1	3	3	0	0	2.85	6 months: thinking of quitting in next 6 months	0	0	0	0	0	unemployed looking for work	not receiving a pension or grant	2	0
6	1	0	1	1	Afrikaans	19	0	high school	0	0	0	1			16	21	0.796	0.689	70	50	19	115	87	114	81	65	78	18.5078	20.3223	1	0	3		0	0	0.75		1	0	0	0	0	unemployed looking for work	not receiving a pension or grant	6	0
20	3	0	1	1	Afrikaans	65	1	primary school	0	0	0	1			17	1	0.725	0.814	60	80	12	110	64	124	61	103	103	26.8122	25.8546	1	1	6	6	0	0	12.6	6 months: thinking of quitting in next 6 months	0	1	0	1	0	unemployed not looking for work	receiving a pension or grant	3	0
19	3	1	1	1	Afrikaans	40	0	primary school	0	0	1	1	67.9295	74.3528	18	15	0.516	0.264	50	50	16	151	94	147	94	80	83	24.8889	27.1111	1	0	9		0	0	11.25		0	1	0	1	1	unemployed not looking for work	not receiving a pension or grant	1	0			0
6	1	0	1	1	Afrikaans	57	0	primary school	1	0	1	1	75.9777	92.5068	18	13	0.814	0.62	50	80	26	112	86	121	69	136	140	51.9391	52.0689	0	0			1	0	3		0	1	0	0	0	unemployed not looking for work	receiving a pension or grant	4	0			0
24	3	1	1	1	Afrikaans	48	0	high school	1	0	1	1	55.2898	86.5851	17	15	-0.181	-0.016	50	50	28	129	84	145	96	112	122	34.5168	41.5023	0	0			0	1			1	1	0	1	0	unemployed not looking for work	receiving a pension or grant	3	0			0
1	1	0	1	1	Afrikaans	78	0	never went to school	1	0	0	1			12	7	1	1	8	100	12	140	84	136	91	91	97.6	28.8889	28.2667	0	0			0	1			1	0	0	0	0	unemployed not looking for work	receiving a pension or grant	3	0
17	2	1	1	1	Afrikaans	66	1	primary school	1	0	0	1			16	7	0.587	0.189	70	55	34	133	82	109	65	86	82.2	22.7732	22.0386	0	0			1	0	46		1	0	0	0	0	unemployed not looking for work	receiving a pension or grant	3	0			0
4	1	1	1	1	Afrikaans	71	1	never went to school	1	1	0	1			11	1	0.689	1	50	80	12	103	68	134	80	86	93	23.7118	22.0558		0							1	1	0	0	0	unemployed not looking for work	receiving a pension or grant	1	0
21	3	0	1	1	Afrikaans	44	0	high school	0	1	1	1	81.3887	100	16	2	0.62	1	80	80	22	135	95	121	82	101	111	34.4132	34.8088	0	0			0	1			0	0	0	0	1	unemployed not looking for work	not receiving a pension or grant	2	0			0
27	4	1	1	1	Afrikaans	41	0	primary school	1	1	0	1			16	11	0.255	0.725	60	50	17	150	101	157	106	88	93.5	32.4675	31.2026	0	0			1	0			1	0	1	1	0	employed	not receiving a pension or grant	3	0
7	1	0	1	1	Afrikaans	61	0	high school	1	1	0	1			20	6	0.255	1	30	80	12	160	114	133	99	79	73.9	19.4582	18.3231	1	1	3	4	0	0	7.2	not thinking of quitting	1	0	1	1	0	unemployed not looking for work	receiving a pension or grant	1	0
38	6	1	1	1	Afrikaans	58	1		1	0	1	1	74.3547	85.6588	12		0.656		50			127	87			86		21.7192		0				0	1			1	1	0	0	0	unemployed not looking for work	not receiving a pension or grant		0			0
38	6	1	1	1	Afrikaans	63	0	never went to school	1	0	0	1			17	12	0.691	0.309	60	50	30	183	109	152	85	72	71			1	1	3	3	0	0	7.05	6 months: thinking of quitting in next 6 months	1	1	0	1	0	unemployed not looking for work	receiving a pension or grant	2	0			0
22	3	0	1	1	Afrikaans	71	1	primary school	1	1	0	1			11	17	0.796	0.587	50	40	21	113	72	133	88	100	81	29.1363	29.1363	1	0	5		0	0	11.75		1	0	1	1	0	unemployed not looking for work	receiving a pension or grant	2	0			0
7	1	0	1	1	Afrikaans	66	1	high school	1	0	0	1			13	0	0.587	0.85	60	80	12	162	74	155	90	85	104.5	27.1183	24.784	0	1		2	1	0		6 months: thinking of quitting in next 6 months	1	1	0	0	0	unemployed not looking for work	receiving a pension or grant	1	0
30	5	0	1	1	Afrikaans	48	0	primary school	1	1	1	1	61.5922	100	17	10	0.796	0.796	40	70	13	113	82	112	79	80	72	23.74	24.1965	1	1	5	19	0	0	8.25	6 months: thinking of quitting in next 6 months	1	0	1	0	1	unemployed not looking for work	not receiving a pension or grant	1	0			0
5	1	1	1	1	Afrikaans	30	0	high school	1	0	1	1	35.9436	100	16	14	-0.181	0.76	50	80	28	130	95	100	71	82	82.6	20.4294	19.8686	1	1	8	5	0	0	5.2	not thinking of quitting	1	0	0	0	1	unemployed not looking for work	not receiving a pension or grant	2	0			0
24	3	1	1	1	Afrikaans	52	0	primary school	1	1	1	1	64.2113	86.6347	14	10	0.587	0.76	40	80	23	144	95	165	103	111	111.2	29.4758	32.4234	0	0			1	0	0.2		1	1	1	1	0	unemployed not looking for work	not receiving a pension or grant	3	0			0
4	1	1	1	1	Afrikaans	68	1	primary school	1	0	0	1			12	0	0.796	1	50	90	12	154	80	157	83	94	89	25.2363	25.7971	0	0			1	0	29		1	0	0	0	1	unemployed not looking for work	receiving a pension or grant		0
12	2	0	1	1	Afrikaans	57	1	primary school	1	0	1	1	100	100	24	4	-0.112	-0.074	80	4	26	126	91	85	63	73	69.4	17.9817	17.9817	0	1		3	1	0	42	6 months: thinking of quitting in next 6 months	1	0	0	0	1	unemployed not looking for work	receiving a pension or grant	6	0	1	5	0
30	5	0	1	1	Afrikaans	59	1	primary school	0	0	1	1	97.4792	100	18	14	0.691	1	80	85	19	147	89	125	76	95	91.6	24.5675	27.4048	0	1		5	1	0	80	6 months: thinking of quitting in next 6 months	0	0	0	0	1	unemployed not looking for work	receiving a pension or grant	2	0			0
38	6	1	1	1	Afrikaans	49	0	primary school	1	0	0	1			22	16	1	0.71	75	100	19	140	92	103	76	130	138.6	34.5758	44.9064	0	0			0	1			1	0	0	0	0	unemployed not looking for work	not receiving a pension or grant		0			0
23	3	1	1	1	Afrikaans	62	1	never went to school	1	0	1	1	32.8504	79.7535	12	11	1	0.796	80	80	18	168	96	168	94	94	87	22.151	25.3155	0	0			1	0			1	1	0	0	0	unemployed not looking for work	receiving a pension or grant		0			0
32	5	1	1	1	Afrikaans	20	0	high school	0	0	0	1			19	19	0.364	1	99	90	22	91	63	105	74	85	73	20.7756	18.1787	1	1	1	3	0	0	0.15	not thinking of quitting	0	0	0	0	0	unemployed looking for work	not receiving a pension or grant	2	1
10	1	1	1	1	Afrikaans	41	1	high school	0	0	0	1			14	0	1	1	80	90	12	93	64	136	91	80	80.5	20.1951	20.6142	1	1	4	3	0	0	5.2	6 months: thinking of quitting in next 6 months	0	0	0	0	0	unemployed not looking for work	not receiving a pension or grant		0			0
37	6	1	1	1	Afrikaans	45	0	high school	0	0	0	1			15	1	0.796	1	100	75	12	122	87	114	84	88	103	29.1749	29.5858	0	0			1	0	43.5		0	0	0	0	0	unemployed not looking for work	receiving a pension or grant	2	0			0
8	1	1	1	1	English	54	1		1	0	0	1			13		1		90			192	110			94		32.526		0				0	1			1	0	0	0	0	employed	not receiving a pension or grant		0
33	5	1	1	1	isiXhosa	47	1	high school	0	0	0	1			18	11	0.193	0.082	4	70		156	95	137	93	85	83	21.1389	23.1206		0							0	1	0	1	1	employed	not receiving a pension or grant	1	0			0
20	3	0	1	1	Afrikaans	44	1	primary school	1	0	0	1			12	29	0.725	0.848	50	50	22	139	100	119	92	71	72	19.3821	20.1733	1	1	20	15	0	0	24	not thinking of quitting	1	0	0	0	0	self-employed	receiving a pension or grant	4	0
12	2	0	1	1	Afrikaans	66	1	primary school	0	1	0	1			16	5	0.796	0.796	70	70	12	115	77	98	70	116	101.5	28.7319	26.1493	0	1		15	1	0	36	6 months: thinking of quitting in next 6 months	0	0	1	0	1	unemployed not looking for work	receiving a pension or grant	1	0			0
2	1	0	1	1	isiXhosa	57	0	never went to school	0	0	0	1			14	9	0.691	1	70	69		139	84	127	94	102	107	38.2957	40.0506	0	0			0	1			1	0	0	0	0	unemployed looking for work	receiving a pension or grant		0			0
24	3	1	1	1	Afrikaans	19	0	high school	0	0	0	1			11	0	1	1	90	100	12	112	84	116	84	82	74.4	24.2424	23.5445	1	1	10	6	0	0		6 months: thinking of quitting in next 6 months	0	1	0	0	0	unemployed looking for work	not receiving a pension or grant	1	0
30	5	0	1	1	Afrikaans	53	1	never went to school	1	0	1	1	69.0091	86.6347	11	7	1	0.812	70	80	18	147	100	155	107	108	112.1	32.3884	34.2936	1	0	8		0	0	14.8		1	0	0	0	0	unemployed not looking for work	receiving a pension or grant		0			0
26	4	0	1	1	Afrikaans	54	0	high school	1	1	0	1			19	2	0.691	1	60	96	12	115	84	124	84	115	116.8	39.1111	38.7556	1	1	4	4	0	0	7.4	6 months: thinking of quitting in next 6 months	1	0	1	0	0	unemployed not looking for work	not receiving a pension or grant	3	0			0
7	1	0	1	1	Afrikaans	32	0	high school	1	0	0	1			11	13	0.848	1	60	80	17	132	85	110	75	98	94.3	30.4367	29.7527	0	1		2	0	1		6 months: thinking of quitting in next 6 months	1	0	0	0	0	unemployed looking for work	not receiving a pension or grant	1	0
11	1	1	1	1	Afrikaans	38	0	high school	1	1	0	1			16	13	0.848	0.727	70	80	14	105	79	122	89	105	104	32.6294	29.7608	0	0			1	0	2.8		1	0	1	0	0	unemployed looking for work	receiving a pension or grant	2	0
10	1	1	1	1	English	43	1	primary school	0	0	1	1		100	16	1	0.725	1	80	80	12	156	101	153	94	107	102	31.1419	33.91	0	0			0	1			0	1	0	0	0	unemployed not looking for work	not receiving a pension or grant		0			0
5	1	1	1	1	Afrikaans	80	0	primary school	1	1	0	1			14	6	-0.166	-0.095	50	50	37	130	74	125	87	129	126	33.6728	33.2671	0	0			0	1			1	0	1	0	0	unemployed not looking for work	receiving a pension or grant		0
20	3	0	1	1	Afrikaans	46	1		1	1	1	1	60.213	85.6588	13		0.516		80			122	76			77				1		3		0	0	4.2		1	0	1	0	1	unemployed not looking for work	receiving a pension or grant		1			0
25	4	0	1	1	Afrikaans	44	0	primary school	0	0	1	1	67.3811	87.164	12	9	0.848	0.727	60	70	23	118	94	152	111	80	105.5	27.3438	28.5156	0	0			0	1			1	0	0	0	0	unemployed not looking for work	receiving a pension or grant	4	0			0
20	3	0	1	1	Afrikaans	19	0	high school	0	1	0	1			11	0	0.796	1	50	90	12	104	84	109	65	95	85	27.4756	26.3465	0	0			0	1			0	0	1	0	0	unemployed looking for work	not receiving a pension or grant		0			0
31	5	0	1	1	Afrikaans	43	1		1	0	1	1		47.6884	15		0.812		60			165	104			88		25.1559		0				1	0	22		1	0	0	0	0	self-employed	receiving a pension or grant		0			0
35	6	0	1	1	Afrikaans	29	0	primary school	0	0	0	1			18	8	1	0.725	80	80	12	88	54	105	68	80	80.2	21.5045	26.9017	0	0			0	1			1	0	0	0	0	employed	receiving a pension or grant	1	0			0
2	1	0	1	1	isiXhosa	30	1		0	0	0	1			14		1		60			139	97			65		17.9902										0	0	0	1	1	unemployed looking for work	not receiving a pension or grant		0			0
8	1	1	1	1	Afrikaans	36	0	high school	0	0	0	1			15	6	1	1	80	100	16	102	68	125	88	111	103.7	26.9517	32.0143	0	0			0	1			0	0	0	0	0	unemployed looking for work	not receiving a pension or grant		0
24	3	1	1	1	Afrikaans	58	1		0	0	1	1	74.5962	93.8632	12		0.725		50			120	70			72				0				1	0	6		0	1	0	0	0	unemployed not looking for work	not receiving a pension or grant		0			0
16	2	1	1	1	Afrikaans	60	1	primary school	0	1	0	1			17	15	0.516	0.796	45	50	24	155	93	136	80	110	94.5	32.8933	33.3319	1	1	15	4	0	0	35.25	6 months: thinking of quitting in next 6 months	0	1	1	0	0	unemployed not looking for work	receiving a pension or grant	1	0			0
17	2	1	1	1	Afrikaans	18	0		0	0	0	1			17		1		50			95	73			63		17.5064		1		1		0	0	0		0	0	0	0	0	unemployed looking for work	not receiving a pension or grant		0			0
20	3	0	1	1	English	44	0	high school	1	1	0	1			15	0	1	1	60	90	12	125	82	139	89	94	93	30.8532	28.4799	1	0	3		0	0	3.6		1	1	1	0	0	employed	not receiving a pension or grant	2	0
33	5	1	1	1	isiXhosa	58	0	primary school	1	1	0	1			13	13	0.725	0.516	8	50		119	83	131	87	127	113	31.5537	30.478	0	0			0	1			1	1	1	1	0	unemployed not looking for work	receiving a pension or grant	2	1			0
33	5	1	1	1	isiXhosa	59	0	primary school	1	0	1	1			15	14	0.656	0.516	7	50		135	91	154	91	104	103	27.0538	30.1021	0	0			0	1			1	1	0	0	0	unemployed looking for work	receiving a pension or grant	4	0			0
30	5	0	1	1	Afrikaans	39	0	high school	0	0	1	1	79.1396	100	27	0	0.516	0.71	40	70	17	126	97	111	83	108	106.3	37.324	35.7012	0	0			1	0	7		0	0	0	0	0	unemployed looking for work	receiving a pension or grant		0			0
21	3	0	1	1	Afrikaans	67	0	never went to school	1	0	1	1	97.4792	79.6708	12	0	0.725	1	50	65	12	138	76	127	81	92	82	26.8352	25.5367	0	0			1	0			1	0	0	0	0	unemployed not looking for work	receiving a pension or grant	3	0	1	4	0
10	1	1	1	0	Afrikaans	31	1	high school	1	0	0	1			12	11	0.848	1	50	90	12	148	106	143	110	75	70	19.7239	19.4362	1	1	2	3	0	0	1.5	6 months: thinking of quitting in next 6 months	1	0	0	0	0	unemployed looking for work	not receiving a pension or grant		0			0
19	3	1	1	1	Afrikaans	53	1		0	0	1	1	76.5363	100	13		1		50			121	84			74		19.1001		0				1	0	9		0	1	0	0	0	unemployed not looking for work	not receiving a pension or grant		0			0
9	1	1	1	1	Afrikaans	49	1	high school	0	0	1	1	37.3778	47.6884	18	10	0.516	0.76	75	70	19	101	66	148	96	74	69	22.2656	21.7969	1	1	10	15	0	0	19	6 months: thinking of quitting in next 6 months	0	0	0	0	0	unemployed not looking for work	not receiving a pension or grant		0			0
22	3	0	1	1	English	56	1	high school	0	0	0	1			14	20	1	1	45	80	25	144	96	130	85	102	98	32.2421	33.6593	0	0			0	1			0	0	0	1	0	unemployed not looking for work	not receiving a pension or grant	3	0			0
38	6	1	1	1	Afrikaans	64	0	primary school	1	0	0	1			22	7	0.727	0.587	8	75	30	146	89	131	70	119	112.7	34.8502	34.1892	0	0			0	1			1	1	0	0	0	unemployed not looking for work	receiving a pension or grant	1	0			0
33	5	1	1	1	isiXhosa	57	0	primary school	1	0	0	1			13	9	0.85	0.779	4	70		128	82	121	88	92	91	24.7768	25.6312	0	0			0	1			1	0	0	1	0	unemployed looking for work	not receiving a pension or grant	4	0			0
12	2	0	1	1	Afrikaans	43	0	high school	1	0	1	1	77.1925	73.2115	21	8	0.585	0.691	50	55	24	129	94	130	88	143	151.5	51.5556	54.6667	1	1	1	3	0	0	1.25	not thinking of quitting	1	0	0	0	0	unemployed looking for work	not receiving a pension or grant	4	0			0
33	5	1	1	1	isiXhosa	45	1	primary school	0	0	1	1			21	17	0.725	0.516	7	70		171	107	121	83	75	72	18.1449	19.9594	1	0	7		0	0			0	1	0	1	0	unemployed looking for work	not receiving a pension or grant	2	0			0
23	3	1	1	1	Afrikaans	50	0	primary school	1	0	0	1			11	2	0.848	0.85	50	60	14	112	76	113	75	103	109	30.4438	32.4467	0	0			1	0	13.6		1	1	0	1	0	unemployed not looking for work	not receiving a pension or grant	2	0
15	2	0	1	1	Afrikaans	54	0	high school	0	1	0	1			11	5	0.725	0.691	50	90	22	126	93	110	73	89	88	26.1286	25.4028	0	0			1	0	21		0	0	1	0	0	employed	not receiving a pension or grant	3	0			0
3	1	0	1	1	isiXhosa	44	1	primary school	1	0	1	1			12	7	0.848	0.725	70	70		119	80	165	111	90	117	24.281	28.8978	1	1	6	2	0	0	7.5	not thinking of quitting	1	1	0	0	0	employed	not receiving a pension or grant	5	0			0
14	2	1	1	1	Afrikaans	47	1		1	1	0	1			20		0.725		40			121	77			102				0				1	0	66		1	1	1	0	0	employed	not receiving a pension or grant		1
37	6	1	1	1	Afrikaans	74	1	primary school	1	0	0	1			11	0	0.746	1	60	100	13	156	92	141	84	89	97	25.8645	26.2188	0	0			1	0			1	0	0	0	0	unemployed not looking for work	receiving a pension or grant	2	0			0
29	4	1	1	1	English	48	1	primary school	1	1	0	1			14	12	0.62	0.587	76	70		116	79	129	89	121	113	33.9506	33.0247	0	0			0	1			1	1	0	1	0	unemployed not looking for work	receiving a pension or grant	3	0
18	3	0	1	1	Afrikaans	50	0	high school	0	0	0	1			12	4	0.848	0.796	80	95	20	133	97	147	102	107	113.4	39.3503	36.6498	0	0			0	1			0	0	0	0	0	employed	not receiving a pension or grant		0			0
15	2	0	1	1	Afrikaans	70	0	primary school	1	1	1	1		100	10	10	1	-0.008	75	40	25	117	77	123	71	126	117	42.4543	45.1642	0	0			0	1			1	1	1	0	0	unemployed not looking for work	receiving a pension or grant		0			0
30	5	0	1	1	Afrikaans	59	0		1	0	1	1	61.4001	66.3055	16		0.689		50			175	117			89		22.6003		0				1	0			1	0	0	0	1	unemployed not looking for work	receiving a pension or grant		0			0
34	6	0	1	1	Afrikaans	65	0		1	0	1	1	31.9571	92.5068	12		0.71		70			103	64			84				1		3		0	0	7.5		1	0	0	0	0	unemployed not looking for work	receiving a pension or grant		0			0
26	4	0	1	1	Afrikaans	39	1	high school	0	0	0	1			11	20	0.76	0.62	75	50	16	122	75	132	96	90	96.6	22.3863	23.9901	1	0	10		0	0	10.5		0	0	0	0	0	unemployed not looking for work	not receiving a pension or grant	1	0
18	3	0	1	1	Afrikaans	38	0	high school	1	0	0	1			17	16	0.219	0.691	60	50	23	129	99	125	88	104	108	32.4661	40.4118	1	1	11	7	0	0	0	30 days: thinking of quitting in next 30 days	1	0	0	1	0	unemployed not looking for work	receiving a pension or grant	4	1			0
32	5	1	1	1	Afrikaans	30	1	primary school	0	0	0	1			11	6	0.796	0.656	90	100	21	125	83	133	85	92	81.5	24.4848	22.9369	1	1	4	10	0	0	3	30 days: thinking of quitting in next 30 days	0	1	0	1	0	unemployed looking for work	receiving a pension or grant	4	0
31	5	0	1	1	Afrikaans	58	0	high school	1	1	0	1			17	3	0.85	1	70	95	16	114	80	138	92	114	98.8	34.0636	32.9879	0	0			0	1			1	1	1	0	1	unemployed not looking for work	receiving a pension or grant	3	0			0
19	3	1	1	1	Afrikaans	55	0	primary school	1	1	0	1			11	10	0.725	0.727	10	60	18	123	83	136	78	106	130.5	33.2031	31.875		0							1	0	1	1	0	self-employed	not receiving a pension or grant	2	0
25	4	0	1	1	Afrikaans	64	0	primary school	1	1	0	1			12	5	0.814	1	60	100	12	157	105	189	113	105	110.4	29.34	29.34	0	0			1	0	38		1	0	1	0	0	unemployed not looking for work	receiving a pension or grant	1	0			0
37	6	1	1	1	Afrikaans	46	1	primary school	1	0	1	1	79.1849	79.737	30	9	0.883	0.848	50	99	14	160	107	139	90	73	73	20.3125	17.9688	0	1		3	0	1		6 months: thinking of quitting in next 6 months	1	0	0	1	0	unemployed not looking for work	not receiving a pension or grant	1	0			0
1	1	0	1	1	Afrikaans	50	0	primary school	1	1	0	1			18	7	0.727	0.796	7	50	14	145	95	128	92	103	107.4	34.5168	35.0982	0	0			0	1			1	0	0	0	0	unemployed looking for work	not receiving a pension or grant		0
25	4	0	1	1	Afrikaans	49	0	high school	1	0	0	1			12	0	1	1	100	70	15	144	98	121	81	88	109.4	29.2969	33.2031	1	0	3		0	0	4.05		1	0	0	1	0	unemployed not looking for work	not receiving a pension or grant	2	0			0
24	3	1	1	1	Afrikaans	45	0	primary school	0	0	0	1			14	23	0.725	0.725	50	100	40	104	73	105	78	75	74.1	19.6752	19.2894	0	0			1	0	0.5		0	1	0	0	1	unemployed looking for work	not receiving a pension or grant	3	1
21	3	0	1	1	Afrikaans	55	0	primary school	1	0	0	1			19	4	0.725	0.725	50	60	16	117	68	133	70	101	103.7	31.2175	31.2175	1	1	2	3	0	0	3.4	6 months: thinking of quitting in next 6 months	1	0	0	0	0	unemployed not looking for work	receiving a pension or grant	1	0			0
33	5	1	0	0	isiXhosa	43	1		0	0	1	1			11		0.796		9			108	64			98		19.5918		0				0	1			0	0	0	0	0	unemployed looking for work	not receiving a pension or grant		0			0
16	2	1	1	1	Afrikaans	50	0	primary school	1	0	0	1			22	12	0.725	0.689	45	40	36	158	88	148	89	99	98.5	28.3987	29.6158	0	0			0	1			1	1	0	0	0	unemployed not looking for work	not receiving a pension or grant		0
9	1	1	1	1	Afrikaans	55	0	high school	0	0	0	1			12	9	1	0.62	100	70	19	151	76	151	96	104	98.5	36.8889	37.0667	0	0			0	1			0	0	0	0	0	unemployed not looking for work	receiving a pension or grant	1	0
33	5	1	1	1	isiXhosa	43	0	primary school	1	0	0	1			11	9	1	0.725	8	100		126	80	150	94	102	98	34.9277	33.284	0	0			0	1			1	0	0	0	0	unemployed looking for work	receiving a pension or grant	6	0			0
20	3	0	1	1	Afrikaans	46	1	high school	0	0	0	1			12	5	0.725	0.796	80	99	13	117	77	113	81	104	102.5	30.3027	30.3027	0	0			1	0	0.5		0	0	0	1	0	unemployed looking for work	not receiving a pension or grant	3	0			0
24	3	1	1	1	Afrikaans	41	0		0	0	0	1			13		0.656		75			86	70			68		18.902		0				1	0	3.3		0	0	0	0	1	unemployed not looking for work	receiving a pension or grant		1
27	4	1	1	1	Afrikaans	67	0	primary school	1	0	1	1	60.5132	73.1784	27	11	0.796	0.329	100	100	12	123	88	118	76	98	101.2	29.5858	27.9421	0	0			1	0	76.5		0	0	0	1	1	unemployed not looking for work	receiving a pension or grant	3	0			0
18	3	0	1	1	Afrikaans	38	0		0	0	0	1			10		1		90			123	84			69		20.0288		1		6		0	0			0	0	0	0	0	employed	receiving a pension or grant		0			0
22	3	0	1	1	Afrikaans	59	0	high school	1	0	0	1			12	20	0.725	1	50	80	14	147	89	145	86	92	78	27.1203	24.2439	0	0			1	0	5.6		1	0	0	1	0	unemployed not looking for work	not receiving a pension or grant	3	0			0
9	1	1	1	1	Afrikaans	64	0	primary school	1	1	1	1	22.7654	100	16	2	0.725	0.727	80	89	12	115	68	116	74	93	92	25.2241	24.9088	0	0			1	0			1	1	1	0	0	unemployed not looking for work	receiving a pension or grant		0			0
13	2	0	1	1	Afrikaans	75	0	never went to school	1	1	0	1			12	8	0.796	0.76	100	80	13	148	82	129	85	109	111	27.7008	28.9993	0	0			0	1			1	0	1	0	0	unemployed not looking for work	receiving a pension or grant	2	0
2	1	0	1	1	isiXhosa	35	1	high school	0	0	0	1			10	4	0.848	0.264	80	70	13	104	84	143	99	89	83	20.0796	21.4421	0	0			0	1			0	0	0	0	0	employed	not receiving a pension or grant		0			0
37	6	1	1	1	Afrikaans	76	0	never went to school	1	0	1	1	0	80.7047	15	6	0.623	0.587	7	60	27	112	69	122	64	117	111	33.5315	31.2452	1	0	1		0	0	3.05		1	1	0	0	0	unemployed not looking for work	receiving a pension or grant	2	0			0
36	6	0	1	1	Afrikaans	75	0	primary school	1	1	0	1			16	22	0.639	0.345	60	60	31	183	100	120	100	132	130	44.0002	43.1458	0	0			1	0			1	0	1	0	0	unemployed not looking for work	receiving a pension or grant	3	0			0
9	1	1	1	1	Afrikaans	57	0	primary school	1	0	0	1			15	8	1	0.796	70	90	12	155	99	160	97	81	88	19.6072	21.2878	1	1	5	3	0	0	11	6 months: thinking of quitting in next 6 months	1	0	0	0	0	unemployed not looking for work	receiving a pension or grant	1	0
29	4	1	1	1	English	38	0	high school	1	0	1	1		55.3056	11	12	0.689	0.796	50	70		142	99	128	89	110	96	38.6259	36.1604	0	0			0	1			1	0	0	1	0	unemployed not looking for work	receiving a pension or grant	3	0			0
11	1	1	1	1	Afrikaans	40	0	primary school	0	0	0	1			17	5	0.088	0.85	40	40	14	135	97	131	88	78				0	0			0	1			1	0	0	0	0	unemployed looking for work	receiving a pension or grant	1	0
14	2	1	1	1	Afrikaans	48	1	high school	0	1	0	1			12	8	0.725	1	65	80	14	137	100	128	83	129	126	37.3961	36.0111	1	1	8	5	0	0	16.4	30 days: thinking of quitting in next 30 days	0	0	1	0	0	employed	not receiving a pension or grant		0
12	2	0	1	1	Afrikaans	72	0	primary school	1	1	0	1			14	0	0.383	0.364	45	70	25	123	58	117	51	126	116.5	34.4496	37.2536	0	0			1	0	3		1	1	1	0	0	unemployed not looking for work	receiving a pension or grant		0			0
31	5	0	1	1	Afrikaans	57	1	never went to school	1	0	1	1	81.1623	94.0369	17	9	0.848	0.796	60	70	19	172	104	158	95	96	96.3	25.0762	27.0051	0	0			1	0	18.5		1	0	0	0	0	unemployed not looking for work	receiving a pension or grant	3	0	1	2	0
23	3	1	1	1	Afrikaans	38	1	high school	0	1	0	1			12	15	0.848	1	80	80	12	119	90	111	85	150				0	1		10	0	1		6 months: thinking of quitting in next 6 months	0	0	1	0	0	unemployed not looking for work	not receiving a pension or grant		0
22	3	0	1	1	Afrikaans	28	0	high school	0	0	0	1			16	1	1	1	80	80	15	109	82	91	65	67	61	18.9069	16.456	1	1	5	5	0	0	3.25	6 months: thinking of quitting in next 6 months	0	0	0	0	0	unemployed looking for work	receiving a pension or grant	4	0			0
28	4	1	1	1	Afrikaans	50	1	primary school	1	0	0	1			20	6	0.725	0.848	40	60	12	129	84	133	88	93	95.5	28.257	29.7442	0	0			0	1			1	0	1	0	0	employed	not receiving a pension or grant	1	0
26	4	0	1	1	Afrikaans	61	0	primary school	1	0	0	1			12	4	0.656	0.85	90	90	15	165	111	171	117	113	109.8	35.4191	33.6482	0	0			0	1			1	0	0	1	0	unemployed not looking for work	receiving a pension or grant	2	0
23	3	1	1	1	Afrikaans	50	0	primary school	1	1	0	1			18	21	0.725	0.796	80	70	14	158	83	159	89	100	94	31.139	31.5776	0	0			1	0	0		1	1	1	1	0	unemployed not looking for work	receiving a pension or grant	2	0
29	4	1	1	1	English	58	1	primary school	1	0	0	1			12	11	0.779	0.848	76	80		122	76	131	97	107	109	32.4905	31.8998	0	0			0	1			1	0	0	1	0	unemployed looking for work	not receiving a pension or grant	1	0
38	6	1	1	0	Afrikaans	58	1		1	0	1	1	93.0415	92.5068	18		0.675		62			154	93			84		19.721		1		1		0	0	1.4		1	0	0	0	1	employed	not receiving a pension or grant		1			0
23	3	1	0	0	Afrikaans	60	0		1	0	1	1		92.5068	15		0.193		70			107	73			121		37.1803		0				1	0	39		1	1	0	0	0	unemployed not looking for work	receiving a pension or grant		1			0
36	6	0	1	1	Afrikaans	58	0	primary school	1	0	1	1	34.7154	100	18	9	0.516	0.088	60	70	16	146	88	163	106	106	107	29.6158	28.6016	0	0			0	1			1	1	1	0	0	unemployed not looking for work	receiving a pension or grant	5	1			0
6	1	0	1	1	Afrikaans	49	0	primary school	1	0	0	1			10	20	0.796	0.585	80	80	23	123	91	91	72	91	87	25.9695	23.8487	1	1	6	2	0	0		6 months: thinking of quitting in next 6 months	1	0	0	1	0	unemployed looking for work	receiving a pension or grant	3	0
11	1	1	1	1	Afrikaans	35	0	high school	0	0	1	1	100	100	29	10	-0.145	0.656	70	50	32	99	67	103	74	77	67.8	18.5563	23.1954	1	1	2	1	0	0	1.9	6 months: thinking of quitting in next 6 months	1	1	0	0	0	unemployed looking for work	not receiving a pension or grant	4	1	4	4	0
31	5	0	1	1	Afrikaans	38	0	high school	0	0	1	1	50.6285	80.7047	20	12	0.848	0.848	80	90	17	118	93	126	85	105	93	31.2488	30.0914	0	1		4	0	1		30 days: thinking of quitting in next 30 days	0	0	0	1	0	employed	not receiving a pension or grant		0			0
16	2	1	1	1	Afrikaans	56	0	primary school	1	0	0	1			10	19	0.848	0.232	45	50	33	198	141	182	124	74	79	21.5045	20.6612	1	1	10	4	0	0	22	30 days: thinking of quitting in next 30 days	1	1	0	0	0	unemployed not looking for work	receiving a pension or grant	3	0	1	2
15	2	0	1	1	Afrikaans	36	1	primary school	0	0	0	1			12	5	0.725	0.725	70	50	16	118	75	129	92	74	73	21.4109	20.3223	0	0			0	1			0	0	0	0	0	employed	not receiving a pension or grant	1	0			0
1	1	0	1	1	Afrikaans	64	0	primary school	1	0	0	1			12	11	1	0.85	8	50	12	110	75	140	103	98	91.6	27.7936	26.9995	1	1	10	10	0	0	21	6 months: thinking of quitting in next 6 months	1	0	0	0	0	unemployed not looking for work	receiving a pension or grant	3	0
24	3	1	1	1	Afrikaans	69	0	never went to school	1	0	0	1			12	10	0.656	0.725	75	80	20	132	82	155	90	104	106.2	34.1932	36.0544	0	0			1	0			1	0	0	0	0	unemployed not looking for work	receiving a pension or grant		0
5	1	1	1	1	Afrikaans	28	0	high school	1	0	0	1			18	12	0.291	0.848	70	50	16	115	90	123	91	106	103.6	37.0155	35.9994	0	0			0	1			1	0	0	0	0	unemployed looking for work	receiving a pension or grant	7	0
3	1	0	1	1	isiXhosa	56	0	primary school	1	1	1	1			13	12	0.796	1	60	70		126	94	144	96	60	62	18.2857		1	1	1	1	0	0		6 months: thinking of quitting in next 6 months	1	1	1	0	0	unemployed not looking for work	receiving a pension or grant	3	0			0
1	1	0	1	1	Afrikaans	53	0	high school	1	1	0	1			12	8	0.516	0.452	6	100	32	126	90	120	80	80				0	0			0	1			1	0	1	0	0	unemployed not looking for work	not receiving a pension or grant	1	0
3	1	0	1	1	isiXhosa	65	0		1	1	1	1			13		0.725		80			149	92			81		22.0386		1		5		0	0	12.25		1	1	1	1	0	unemployed not looking for work	receiving a pension or grant		0			0
28	4	1	1	1	Afrikaans	58	1	high school	1	1	0	1			10	10	0.848	0.796	75	70	14	169	89	143	81	94	96.5	23.597	26.1619	0	0			1	0	19.5		1	0	1	1	0	unemployed not looking for work	not receiving a pension or grant	3	0			0
22	3	0	1	1	English	43	0	high school	1	0	0	1			13	0	0.585	1	50	85	17	172	120	189	127	69	74	20.7008	22.2063	1	1	2	2	0	0	2.4	6 months: thinking of quitting in next 6 months	1	0	0	0	0	unemployed not looking for work	not receiving a pension or grant	3	0			0
23	3	1	1	1	Afrikaans	47	0	primary school	1	1	1	1	64.317	93.3008	20	18	0.725	-0.055	60	50	25	137	95	194	126	113	119.7	36.7902	35.4917	0	0			0	1			1	0	1	0	0	employed	not receiving a pension or grant	1	1	1	3	0
4	1	1	1	1	Afrikaans	55	1	high school	1	0	0	1			11	9	0.71	0.383	50	70	42	151	93	160	94	91	92	23.4509	19.7516		1		3				6 months: thinking of quitting in next 6 months	1	0	0	0	0	unemployed not looking for work	receiving a pension or grant	3	0
10	1	1	1	1	Afrikaans	44	1		0	0	0	1			13		0.725		80			139	89			89		25.2092		0				0	1			0	0	0	1	0	unemployed not looking for work	not receiving a pension or grant		0			0
13	2	0	1	1	Afrikaans	63	0	primary school	1	1	0	1			14	6	0.815	0.689	50	60	24	142	93	129	83	112	118.1	34.5758	34.1542	0	0			1	0	0.3		1	1	1	0	0	unemployed not looking for work	receiving a pension or grant	2	0
28	4	1	1	1	English	61	0	high school	1	0	0	1			19	21	0.85	0.587	70	50	26	134	92	129	97		133.8	34.9975	42.5873	0	0			0	1			1	0	0	1	0	unemployed not looking for work	receiving a pension or grant	1	0
3	1	0	1	1	isiXhosa	49	0	high school	0	1	0	1			10	8	1	0.796	90	90		130	83	114	77	92	91	24.2123	25.5036	0	0			0	1			0	1	1	0	0	employed	not receiving a pension or grant		0			0
11	1	1	1	1	Afrikaans	44	0	high school	0	0	1	1	69.8717	73.9724	16	9	0.088	0.691	50	60	23	134	94	123	98	101	107	30.854	31.9559	0	0			1	0	4.2		1	1	0	0	0	employed	not receiving a pension or grant		0			0
1	1	0	1	1	Afrikaans	50	0	primary school	1	0	0	1			12	7	1	1	8	100	16	193	117	144	92	118	108.3			0	1		2	1	0		6 months: thinking of quitting in next 6 months	1	0	0	1	0	employed	not receiving a pension or grant	3	0
12	2	0	1	1	Afrikaans	39	0	high school	0	0	1	1	72.483	93.2677	23	14	0.691	0.848	70	75	15	110	75	102	74	107	98.1	31.2386	29.2101	0	0			0	1			0	0	0	1	1	unemployed looking for work	not receiving a pension or grant	4	0			0
29	4	1	1	1	English	49	0	primary school	1	0	0	1			12	8	0.293	0.691	75	70		134	92	120	79	100	123	40.5077	40.5077	0	0			0	1			1	1	0	1	0	employed	not receiving a pension or grant	2	0
3	1	0	1	1	isiXhosa	52	0	primary school	1	1	1	1			11	4	1	0.848	90	90		133	89	137	99		118	26.8612	27.4717	0	0			0	1			1	0	0	0	0	employed	not receiving a pension or grant		0			0
18	3	0	1	1	Afrikaans	35	0	high school	1	0	0	1			14	9	0.796	1	45	90	16	125	90	141	103	96	102.8	30.1194	32.0736	0	0			1	0	2.25		1	0	0	1	0	unemployed looking for work	receiving a pension or grant	3	0			0
34	6	0	1	1	Afrikaans	32	1	high school	0	0	0	1			22	0	1	1	60	90	12	110	70	113	75	73	77	20.7612	19.0311	1	1	5	5	0	0	4.25	6 months: thinking of quitting in next 6 months	0	0	0	1	0	unemployed not looking for work	not receiving a pension or grant	4	0			0
26	4	0	1	1	Afrikaans	56	0	primary school	1	1	1	1		85.7745	22	6	0.812	1	50	90	15	131	90	147	93	106	103.9	29.6427	30.1634	0	0			1	0			1	0	1	0	1	unemployed not looking for work	receiving a pension or grant	3	0			0
20	3	0	1	1	Afrikaans	42	0	high school	1	1	1	1		93.3008	15	0	0.725	1	50	80	18	120	80	141	95	112	108	34.2403	34.2403	1	1	20	2	0	0		6 months: thinking of quitting in next 6 months	1	0	1	0	0	unemployed not looking for work	receiving a pension or grant	2	0			0
36	6	0	1	1	Afrikaans	47	0	high school	0	0	1	1	83.4264	92.5068	21	13	0.639	0.124	10	70	28	113	94	125	91	113	126	37.6542	36.8531	1	1	6	1	0	0	10.8	30 days: thinking of quitting in next 30 days	0	0	0	1	0	unemployed not looking for work	receiving a pension or grant	4	0			0
11	1	1	1	1	Afrikaans	51	0	primary school	1	0	0	1			14	5	0.291	1	70	80	13	139	93	175	113	74	72	19.563	18.7305	0	0			1	0	13.95		1	0	0	0	0	unemployed looking for work	not receiving a pension or grant	3	0
33	5	1	1	1	isiXhosa	52	0	primary school	1	0	1	1			13	22	0.689	-0.181	6	40		139	91	175	108	83	84	20.202	21.3039	1	1	3	4	0	0		6 months: thinking of quitting in next 6 months	1	0	0	1	0	unemployed not looking for work	not receiving a pension or grant		0			0
31	5	0	1	1	Afrikaans	44	1	primary school	1	0	0	1			22	6	0.725	0.744	80	80	15	113	89	119	86	91	89.5	26.2596	26.6097	0	1		7	0	1		not thinking of quitting	1	0	0	1	0	employed	not receiving a pension or grant		0			0
37	6	1	1	1	Afrikaans	59	1	high school	0	0	1	1	95.034	100	12	9	0.779	0.26	60	80	22	140	93	145	93	90	100	23.5078	23.8751	0	0			1	0	21		0	1	0	0	0	unemployed not looking for work	receiving a pension or grant	2	0			0
3	1	0	1	1	isiXhosa	65	0	primary school	1	1	0	1			11	7	0.743	0.62	80	70		124	98	161	88	91	97	30.8185	35.7495	0	0			0	1			1	1	1	0	0	unemployed not looking for work	receiving a pension or grant	2	0			0
33	5	1	1	1	isiXhosa	56	0		1	0	1	1			16		0.62		5			165	108			94		27.0552		0				0	1			1	1	0	1	0	unemployed not looking for work	receiving a pension or grant		0			0
31	5	0	1	1	Afrikaans	58	0	primary school	1	0	0	1			20	8	0.848	0.639	60	40	25	112	79	117	77	98	91.6	29.5858	30.8185	1	1	1	4	0	0	1.9	6 months: thinking of quitting in next 6 months	1	0	0	1	1	unemployed not looking for work	receiving a pension or grant	2	0
16	2	1	1	1	Afrikaans	44	0		1	0	1	1	73.324	82.8633	22		0.727		70			107	71			120		37.1094		0				1	0	0.15		1	1	0	0	1	unemployed not looking for work	receiving a pension or grant		0			0
35	6	0	1	1	English	65	1	tertiary/diploma	1	0	0	1			10	7	0.796	0.76	90	75	15	113	74	119	88	126	131.1	37.7074	40.2212	0	0			1	0	41		1	0	1	0	0	unemployed not looking for work	receiving a pension or grant	1	0			0
31	5	0	1	1	Afrikaans	49	0	primary school	1	1	0	1			11	12	0.691	0.587	40	60	26	125	99	147	107	110	121.1	42.735	43.146	0	0			0	1			1	0	1	0	0	unemployed not looking for work	not receiving a pension or grant	2	1
33	5	1	1	1	isiXhosa	45	0	primary school	0	0	0	1			13	7	0.62	0.691	7	50		175	116	113	80	119	118	34.2504	37.826	0	0			0	1			0	0	0	1	0	unemployed looking for work	receiving a pension or grant	3	0			0
8	1	1	1	1	English	53	1	primary school	0	0	0	1			10	9	0.727	0.85	60	100	13	115	78	118	79	91	83.2	23.7196	22.0187	1	1	10	2	0	0	16.5	6 months: thinking of quitting in next 6 months	0	0	0	0	1	employed	not receiving a pension or grant		0
26	4	0	1	1	English	67	0	primary school	1	1	0	1			24	8	0.656	0.587	50	30	32	163	97	134	87	105	104.9	45.0323	43.8557	0	0			0	1			1	0	1	0	0	unemployed not looking for work	receiving a pension or grant		0	1	14	0
33	5	1	1	1	isiXhosa	58	0	high school	1	0	0	1			17	11	-0.016	0.293	4	60		125	91	156	103	111	101	28.0404	32.0461	0	0			0	1			1	0	0	1	0	unemployed looking for work	not receiving a pension or grant	3	0	1	1	0
18	3	0	1	1	Afrikaans	30	1	high school	0	0	0	1			16	17	0.848	0.848	50	60	25	106	64	118	67	72	76	20.9572	19.2806	1	1	7	18	0	0	4.55	not thinking of quitting	1	0	0	1	0	unemployed looking for work	not receiving a pension or grant		0			0
20	3	0	1	1	English	30	0	high school	1	1	0	1			12	18	1	1	100	80	20	127	94	124	84	118	105	46.0663	44.0635	0	0			0	1			1	0	1	1	0	unemployed not looking for work	not receiving a pension or grant	2	0
5	1	1	1	1	Afrikaans	47	0	high school	1	0	1	1			18	2		0.814		90	14			99	78		92.5				1		3				30 days: thinking of quitting in next 30 days		0
22	3	0	1	1	Afrikaans	62	0	never went to school	0	0	1	1		60.2597	11	8	0.725	0.796	50	50	19	141	91	116	81	93	98	25.2994	28.251	0	0			1	0			0	1	0	0	0	unemployed not looking for work	receiving a pension or grant	2	0			0
13	2	0	1	1	Afrikaans	56	0	high school	1	0	0	1			28	7	0.62	0.195	100	100	15	128	69	148	94	98	100	37.9578	38.9567	0	0			0	1			1	0	0	0	0	unemployed not looking for work	receiving a pension or grant	2	0
1	1	0	1	1	Afrikaans	66	0	primary school	1	1	0	1			12	13	1	1	8	100	12	132	79	143	79	115	106.5	34.8588	34.3877	0	0			0	1			1	0	1	0	0	unemployed not looking for work	receiving a pension or grant	3	0
5	1	1	1	1	Afrikaans	46	1		1	0	0	1			11		0.055		95			156	117			88		26.6193		1		1		0	0	1.35		1	0	0	0	0	unemployed looking for work	not receiving a pension or grant		0
23	3	1	1	1	Afrikaans	39	0	high school	1	1	0	1			11	1	0.725	1	85	80	12	105	74	111	86	122	115	45.4467	43.2825	0	0			0	1			1	0	1	0	0	employed	not receiving a pension or grant		0
4	1	1	1	1	Afrikaans	54	0	high school	1	1	0	1			15	15	1	0.691	70	70	19	185	119	149	93	91	86.7	26.3845	26.0767	0	1		6	1	0		not thinking of quitting	1	1	1	0	0	unemployed not looking for work	not receiving a pension or grant	1	0
7	1	0	1	1	Afrikaans	32	0	high school	1	1	0	1			11	5	1	0.62	30	90	25	145	90	163	109	81	87	22.6757	24.8016	1	1	5	5	0	0	3.5	6 months: thinking of quitting in next 6 months	1	0	1	0	0	unemployed not looking for work	not receiving a pension or grant	1	0			0
27	4	1	1	1	Afrikaans	49	0	primary school	1	1	1	1	87.9849	92.5068	13	11	-0.074	0.088	100	50	31	136	99	125	91	108	109.5	36.7431	34.8588	0	0			1	0	4.4		1	0	1	1	0	self-employed	receiving a pension or grant	3	0	1	1	0
5	1	1	1	1	Afrikaans	58	0	high school	1	0	1	1	58.2491	100	18	10	0.62	0.689	50	50	16	196	122	173	113	69	71	19.2234	19.9496		1		4				6 months: thinking of quitting in next 6 months	1	0	0	1	0	unemployed not looking for work	not receiving a pension or grant		0			0
33	5	1	1	1	isiXhosa	21	0	high school	1	1	0	1			13	7	1	0.796	8	90		114	78	110	83	92	89	26.0262	29.7442	0	0			0	1			1	0	1	0	0	unemployed looking for work	receiving a pension or grant	6	0			0
17	2	1	1	1	Afrikaans	46	0	primary school	0	1	0	1			16	12	0.291	0.691	70	45	18	146	91	152	88	97	93.4	27.993	27.6279	0	0			0	1			0	1	1	1	0	employed	not receiving a pension or grant	3	0
22	3	0	1	1	Afrikaans	58	0	primary school	1	1	1	1		72.8228	13	14	0.691	1	60	70	12	131	92	127	93	113	98	35.3798	34.5473	0	0			0	1			1	0	1	1	0	unemployed not looking for work	receiving a pension or grant	3	0			0
11	1	1	1	1	Afrikaans	45	0		1	1	0	1			15		0.746		90			95	69			110				0				0	1			1	0	1	0	0	unemployed looking for work	not receiving a pension or grant		0
26	4	0	1	1	Afrikaans	62	0	high school	1	1	0	1			12	6	0.159	0.814	50	65	16	155	90	154	80	114	105.7	35.5469	35.7031	0	0			0	1			1	0	1	1	0	unemployed not looking for work	receiving a pension or grant	1	0			0
5	1	1	1	1	Afrikaans	56	0	high school	1	1	1	1	38.3908	61.0206	18	6	0.656	0.727	50	100	12	122	72	119	79	83	92.5	23.0681	24.6059	0	0			0	1			1	0	1	0	0	employed	receiving a pension or grant	3	0			0
22	3	0	1	1	Afrikaans	59	0	high school	1	0	1	1	41.7955	53.5274	12	6	0.725	1	50	80	12	120	90	137	87	97	85	26.079	25.7117	0	1		3	1	0	2.6	6 months: thinking of quitting in next 6 months	1	0	0	1	0	unemployed not looking for work	receiving a pension or grant	3	0			0
38	6	1	1	1	Afrikaans	63	0	never went to school	1	1	0	1			19	6	0.85	0.85	70	90	16	161	82	144	76	128	131	38.0196	40.5827	0	0			0	1			1	1	1	1	0	unemployed not looking for work	receiving a pension or grant	3	0			0
30	5	0	1	1	Afrikaans	77	0	primary school	1	0	0	1			15	2	0.587	0.85	70	70	31	152	78	140	68	105		34.1749	32.039	0	0			0	1			1	0	1	0	0	unemployed not looking for work	receiving a pension or grant	2	0			0
17	2	1	1	1	Afrikaans	62	0	high school	1	1	0	1			10	0	0.848	0.848	90	80	14	165	104	171	91	98	88.5	31.2488	24.5243	0	0			1	0			1	0	1	0	1	unemployed not looking for work	receiving a pension or grant	3	0			0
12	2	0	1	1	Afrikaans	58	0	high school	1	0	1	1	92.7547	79.6956	17	4	0.656	0.691	70	60	23	144	99	128	80	117	125	35.796	40.7908	0	1		10	1	0	8.25	not thinking of quitting	1	0	0	0	0	unemployed looking for work	not receiving a pension or grant	4	0			0
31	5	0	1	1	Afrikaans	31	1	high school	0	0	1	1	95.4868	93.3008	23	14	0.157	0.883	65	50	20	95	71	105	73	67	75.4	18.4672	20.5191	1	1	10	10	0	0	7	6 months: thinking of quitting in next 6 months	0	1	0	1	0	unemployed looking for work	not receiving a pension or grant		0			0
13	2	0	1	1	Afrikaans	58	0	never went to school	1	1	0	1			23	12	0.414	0.812	80	80	21	150	91	188	109	113	115.5	30.4705	30.4705	1	0	3		0	0	6.45		1	0	1	0	0	employed	not receiving a pension or grant	2	0			0
1	1	0	1	1	Afrikaans	44	0	high school	1	1	0	1			16	9	0.62	0.883	5	70	15	138	95	124	89	99	96.6	28.5243	29.0059	0	0			0	1			1	0	1	1	0	unemployed looking for work	not receiving a pension or grant	3	0
7	1	0	1	1	Afrikaans	55	1	primary school	0	0	1	1	59.6528	48.3417	21	1	0.725	1	50	100	12	129	89	130	90	80	75.4			1	0	19		0	0	35.15		0	1	0	0	0	unemployed looking for work	receiving a pension or grant	2	0	1	5	0
2	1	0	1	1	isiXhosa	35	1	high school	0	0	0	1			11	12	0.796	1	90	50		122	79	126	90	81	80			0	0			0	1			0	0	0	0	0	unemployed looking for work	not receiving a pension or grant		0			0
12	2	0	1	1	Afrikaans	63	1	primary school	0	1	1	1	42.493	66.8596	24	0	0.76	1	90	75	13	163	109	155	97	116	109.2	30.1021	31.2452	1	1	2	3	0	0	4.8	6 months: thinking of quitting in next 6 months	0	0	1	0	0	unemployed not looking for work	receiving a pension or grant	2	0			0
12	2	0	1	1	Afrikaans	39	0	high school	1	0	0	1			15	4	0.691	0.727	90	60	20	149	108	132	102	120	113.5	35.9245	35.4917	0	0			0	1			1	0	0	1	0	unemployed not looking for work	receiving a pension or grant	1	0			0
11	1	1	1	1	Afrikaans	50	0	primary school	1	1	1	1	49.5396	100	28	7	-0.181	0.691	50	80	21	179	115	171	99	75	68			1	0	2		0	0			1	0	1	0	1	unemployed not looking for work	not receiving a pension or grant	1	1			0
9	1	1	1	1	Afrikaans	49	0		1	0	1	1	68.5754	100	10		1		50			163	93			91		27.8876		0				0	1			1	0	0	0	0	unemployed not looking for work	not receiving a pension or grant		0			0
31	5	0	1	1	Afrikaans	57	0	primary school	1	1	0	1			16	10	0.725	0.708	60	90	26	111	82	107	76	121	118.9	44.1482	42.4169	0	0			0	1			1	0	1	0	0	unemployed not looking for work	receiving a pension or grant	2	0
11	1	1	1	1	English	56	1	primary school	1	1	0	1			14	11	1	0.727	70	80	22	164	79	147	106	90	69.5	23.939	17.7832	0	1		6	0	1		not thinking of quitting	1	0	1	0	0	unemployed not looking for work	not receiving a pension or grant	3	0
23	3	1	1	1	Afrikaans	54	0	never went to school	1	1	0	1			12	4	0.656	1	75	70	20	107	78	115	82	109	105	34.1542	32.8892	0	0			1	0			1	0	1	0	0	unemployed not looking for work	receiving a pension or grant		0
37	6	1	1	1	Afrikaans	40	0	primary school	1	0	1	1	97.4792	92.5068	12	6	1	1	80	100	14	118	87	119	87	93	98	33.3319	34.209		0							1	0	0	0	0	unemployed looking for work	receiving a pension or grant	2	0			0
3	1	0	1	1	isiXhosa	43	0	high school	1	0	0	1			14	9	1	0.725	80	90		99	79	105	68	122	114	42.4592	45.3206	0	0			0	1			0	0	0	1	0	unemployed looking for work	receiving a pension or grant	2	0			0
24	3	1	1	1	Afrikaans	42	0	primary school	0	0	1	1	88.5283	79.1415	22	17	0.725	0.62	50	10	40	105	75	136	96	90	96.5	27.5873	27.1816	1	1	3	2	0	0	4.05	6 months: thinking of quitting in next 6 months	0	0	0	0	0	unemployed looking for work	receiving a pension or grant	2	0			0
1	1	0	1	1	Afrikaans	52	1	never went to school	0	1	0	1			12	11	1	0.796	6	50	24	140	96	158	110	74	83	16.9747	16.8786	1	1	3	5	0	0	5.25	6 months: thinking of quitting in next 6 months	0	0	1	0	0	unemployed not looking for work	receiving a pension or grant	3	0
15	2	0	1	1	Afrikaans	27	0	high school	1	0	0	1			19	3	1	1	80	100	13	127	94	131	100	133	125	52.6087	54.1909	0	0			0	1			1	1	0	0	0	unemployed looking for work	receiving a pension or grant	1	0			0
35	6	0	1	1	Afrikaans	72	0	primary school	1	0	1	1	74.6415	85.7745	12	11	0.124	0.159	70	60	33	97	66	121	74	76	77.3	19.1702	20.6951	1	1	3	1	0	0	9.3	not thinking of quitting	1	0	0	0	0	unemployed not looking for work	receiving a pension or grant		0			0
13	2	0	1	1	Afrikaans	54	0	primary school	0	0	1	1	83.8491	73.7077	20	18	0.725	0.691	50	70	23	125	90	104	76	100	110	30.2978	32.0291	1	0	5		0	0	9.5		0	0	0	0	0	self-employed	not receiving a pension or grant	1	0			0
35	6	0	1	1	Afrikaans	24	0	high school	0	0	0	1			12	13	0.689	0.848	40	10	33	98	67	90	63	80	71.4	22.6003	23.5043	1	1	12	12	0	0	9	6 months: thinking of quitting in next 6 months	0	0	0	1	0	unemployed not looking for work	receiving a pension or grant		0			0
33	5	1	1	1	isiXhosa	71	0	primary school	1	1	1	1			12	10	0.727	-0.077	8	60		130	72	112	72	103	97	23.1206	24.7721	1	0	7		0	0			0	0	1	1	0	unemployed not looking for work	receiving a pension or grant	3	0			0
19	3	1	1	1	Afrikaans	48	0	primary school	0	0	1	1	63.0761	86.5189	18	5	0.656	0.725	40	60	18	125	82	140	78	98	101	28.4444	30.5333	1	0	3		0	0			0	1	0	0	0	unemployed looking for work	not receiving a pension or grant	1	0			0
26	4	0	1	1	Afrikaans	41	0	high school	0	0	0	1			25	0	0.193	1	100	70	13	135	97	157	72	77	76.2	22.6659	24.3056	1	0	20		0	0	22		1	0	0	0	0	unemployed not looking for work	receiving a pension or grant		0
18	3	0	1	1	Afrikaans	46	0	primary school	1	1	0	1			14	5	0.76	1	50	60	12	125	84	147	84	85	96.1	26.4855	26.5496	0	0			1	0	2		1	0	1	1	0	unemployed not looking for work	receiving a pension or grant		0			0
8	1	1	1	1	Afrikaans	24	0	high school	0	0	0	1			16	11	1	1	80	70	13	110	80	104	69	76	73.2	19.7232	20.3633	0	0			0	1			0	1	0	0	1	unemployed looking for work	receiving a pension or grant		0
19	3	1	1	1	Afrikaans	33	0	high school	0	0	0	1			13	4	1	0.725	50	80	12	132	84	126	82	108	116.5	34.7656	35.0391	0	0			0	1			0	1	0	1	0	employed	receiving a pension or grant	1	0			0
38	6	1	1	1	Afrikaans	46	0		0	0	1	1	84.2264	92.5068	25		0.291		20			128	92			71		17.9817		1		3		0	0	3.75		0	1	0	0	1	unemployed looking for work	receiving a pension or grant		0			0
29	4	1	1	1	English	46	1	primary school	1	0	0	1			12	14	0.656	0.76	75	70		148	87	187	114	98	100	30.8463	30.1205	0	0			0	1			1	1	0	1	0	unemployed looking for work	not receiving a pension or grant	1	0
12	2	0	1	1	Afrikaans	46	0	high school	0	1	0	1			15	7	-0.112	1	55	80	21	104	78	129	78	138	142.5	46.567	44.8164	0	0			0	1			0	0	1	0	0	employed	not receiving a pension or grant	1	1			0
24	3	1	1	1	Afrikaans	47	0	primary school	1	0	0	1			13	6	1	0.796	70	100	17	149	108	149	110	79	82.1	20.6131	21.9289	0	0			1	0	8.25		1	0	0	0	0	unemployed not looking for work	not receiving a pension or grant	1	0
27	4	1	1	1	Afrikaans	49	1	high school	0	0	0	1			11	3	0.71	0.71	60	50	45	118	68	126	74	83	83.5	22.1003	21.3382	1	0	8		0	0	13.2		0	1	0	0	0	unemployed looking for work	receiving a pension or grant	2	0
15	2	0	1	1	Afrikaans	73	0	primary school	1	0	0	1			10	10	0.727	0.173	40	50	31	190	106	200	105	98	102	26.1066	26.7394	1	1	20	6	0	0	55	6 months: thinking of quitting in next 6 months	1	0	0	0	0	unemployed not looking for work	receiving a pension or grant	3	0			0
30	5	0	1	1	Afrikaans	60	0	primary school	1	0	0	1			17	6	0.796	1	80	70	14	133	85	130	88	95	79.2	25.2826	24.9108	0	0			0	1			1	0	1	1	0	employed	not receiving a pension or grant	1	0			0
26	4	0	1	1	Afrikaans	50	0	high school	1	0	0	1			10	18	1	0.414	80	80	22	122	86	121	92	90	96.5	33.4622	32.7558	0	0			0	1			1	0	0	0	0	employed	not receiving a pension or grant	2	0
21	3	0	1	1	Afrikaans	47	0	high school	0	1	0	1			13	10	0.656	1	50	70	13	135	96	149	85	98	100	30.116	29.2609	1	1	3	5	0	0		6 months: thinking of quitting in next 6 months	0	0	1	0	1	unemployed not looking for work	receiving a pension or grant	2	0			0
28	4	1	1	1	Afrikaans	60	0	high school	1	1	0	1			14	19	0.814	0.62	50	50	28	145	91	142	88	98	117.9	36.2123	36.6285	0	0			1	0	30		1	0	1	0	0	unemployed not looking for work	receiving a pension or grant	3	0
11	1	1	1	1	isiXhosa	83	0	never went to school	1	1	1	1			15	7	0.727	0.587	50	70	25	114	67	125	65	120	116			0	0			0	1			1	0	1	1	0	unemployed not looking for work	receiving a pension or grant	3	0			0
9	1	1	1	1	Afrikaans	48	0	primary school	1	0	1	1	84.8638	100	19	10	0.848	1	50	60	12	170	108	163	107	96	92	26.0375	26.5582	0	0			0	1			1	1	0	0	0	unemployed not looking for work	not receiving a pension or grant	3	0			0
18	3	0	1	1	Afrikaans	54	0	primary school	0	0	1	1	71.7179	79.8114	10	7	0.725	1	60	60	16	146	106	139	89	110	110.5	34.375	32.4414	1	1	4	2	0	0	6.2	6 months: thinking of quitting in next 6 months	0	1	0	0	1	employed	receiving a pension or grant	3	0			0
37	6	1	1	1	Afrikaans	27	0	high school	1	0	0	1			16	9	0.812	1	70	100	14	113	74	139	100	112	108	34.8502	30.8444	0	0			0	1			1	1	0	1	0	employed	receiving a pension or grant		0			0
12	2	0	1	1	Afrikaans	61	1	never went to school	0	0	1	1	78.9132	79.1415	19	3	0.71	0.587	60	75	23	131	87	110	76	92	85.6	24.2439	22.1893	0	0			1	0	16.5		0	0	0	0	0	unemployed not looking for work	receiving a pension or grant	3	0			0
17	2	1	1	1	Afrikaans	46	0	high school	0	0	0	1			18	18	0.193	1	90	50	13	95	58	93	62		73.6	27.993	24.7475	1	1	2	2	0	0	3.3	30 days: thinking of quitting in next 30 days	0	0	0	0	0	employed	not receiving a pension or grant	3	0
18	3	0	1	1	Afrikaans	57	0	high school	0	0	1	1	66.2333	85.7745	10	17	0.725	0.796	30	60	22	187	111	142	92	72	79.5	21.2306	20.5496	1	1	2	2	0	0	3.9	not thinking of quitting	1	1	0	1	1	employed	not receiving a pension or grant	2	0			0
33	5	1	1	1	isiXhosa	43	0	high school	0	0	1	1			22	7	0.62	0.76	6	60		118	82	120	84	88	83	24.5603	25.8761	0	0			0	1			0	1	0	1	0	unemployed looking for work	not receiving a pension or grant	1	0			0
22	3	0	1	1	Afrikaans	44	0	primary school	1	1	0	1			12	7	0.848	1	60	90	17	108	101	114	88	113	105	36.0519	35.6513	0	0			0	1			1	0	1	1	0	unemployed not looking for work	receiving a pension or grant	3	0			0
9	1	1	1	1	Afrikaans	33	1	high school	0	0	1	1	28.6837	100	13	6	0.725	1	60	75	13	114	82	104	79	73	73	17.2364	18.8324	0	0			0	1			0	1	0	0	0	unemployed not looking for work	not receiving a pension or grant		0			0
3	1	0	1	1	isiXhosa	43	0	primary school	0	1	0	1			11	7	0.725	0.796	90	90		109	66	140	81	99	101	27.7671	28.0661	0	0			0	1			0	1	1	1	0	unemployed not looking for work	receiving a pension or grant		1			0
11	1	1	1	1	Afrikaans	47	0	primary school	1	0	1	1	66.6868	93.2677	21	11	0.228	0.727	50	60	16	147	89	169	103	108	110	35.0685	37.0168	0	0			1	0	0.3		1	0	0	1	0	unemployed not looking for work	receiving a pension or grant		0			0
35	6	0	1	1	Afrikaans	44	0	high school	0	0	0	1			15	6	0.796	0.85	100	90	14	128	90	135	95	101	102.2	31.9559	32.6171	0	0			0	1			0	0	0	0	0	employed	receiving a pension or grant	2	0			0
14	2	1	1	1	Afrikaans	19	0	high school	0	0	0	1			13	12	0.725	0.689	60	50	17	83	61	96	62	65	62	16.6133	17.0088	0	0			0	1			1	0	0	0	0	employed	not receiving a pension or grant	3	0
11	1	1	1	1	Afrikaans	60	0	primary school	1	0	0	1			14	5	1	0.587	100	60	17	174	97	187	98	109	111.4	36.2624	34.9975	0	0			0	1			1	0	0	0	0	unemployed not looking for work	receiving a pension or grant	3	1
37	6	1	1	1	Afrikaans	50	1	high school	1	1	0	1			21	10	1	1	70	80	13	157	95	99	69	108	110.5	30.1162	29.4076	0	0			1	0	43.5		1	0	1	1	0	employed	not receiving a pension or grant	3	0			0
36	6	0	1	1	Afrikaans	47	1	primary school	0	0	1	1	29.1813	35.6298	13	4	0.848	1	50	80	13	122	83	106	67	78	76	18.874	18.874	1	1	5	5	0	0	7.75	not thinking of quitting	0	0	0	0	1	unemployed looking for work	not receiving a pension or grant		0			0
31	5	0	1	1	Afrikaans	28	1	high school	0	0	0	1			21	19	0.725	0.848	80	76	18	101	72	122	81	70				0	1		7	0	1		not thinking of quitting	0	0	0	1	0	unemployed not looking for work	not receiving a pension or grant		0			0
29	4	1	1	1	English	46	0	primary school	1	1	0	1			13	10	0.796	0.796	75	70		124	82	123	83	108	108	40.3491	42.1034	0	0			0	1			1	1	1	1	0	unemployed not looking for work	not receiving a pension or grant	3	0
19	3	1	1	1	Afrikaans	55	0		1	0	1	1	25.9311	79.0753	12		0.796		40			137	90			100				1		6		0	0	12.9		1	1	0	0	0	unemployed looking for work	not receiving a pension or grant		0			0
15	2	0	1	1	Afrikaans	56	0	high school	1	1	0	1			12	10	1	0.656	70	40	28	136	81	119	68	125	120	52.1798	44.9826	0	0			0	1			1	0	1	0	0	unemployed not looking for work	receiving a pension or grant		0			0
22	3	0	1	1	Afrikaans	51	0	high school	0	1	0	1			11	26	0.656	0.796	70	80	24	117	90	118	89	117	114	40.9753	38.5411	0	0			1	0	1.1		0	0	1	0	0	unemployed not looking for work	receiving a pension or grant	2	0			0
35	6	0	1	0	Afrikaans	56	1		0	0	1	1	100	100	24		-0.28		20			129	89			78		15.427		0				1	0	15.6		0	1	0	1	1	unemployed not looking for work	receiving a pension or grant		1			0
1	1	0	1	1	Afrikaans	66	0	primary school	1	1	0	1			12	7	0.516	1	7	100	14	156	86	157	88	104	107.2	26.7628	26.448	0	0			0	1			1	0	1	0	0	unemployed not looking for work	receiving a pension or grant	3	0
10	1	1	1	1	Afrikaans	81	1		1	1	0	1			18		0.691		70			82	53			96		23.5078		0				1	0	12		1	0	1	0	0	unemployed not looking for work	receiving a pension or grant		0			0
7	1	0	1	1	Afrikaans	36	0	primary school	0	0	1	1		42.9741	11	1	0.691	1	50	80	12	118	79	121	79	86	86.5	24.5205	25.0329	1	0	4		0	0	4.2		1	1	0	0	0	employed	receiving a pension or grant	2	0			0
18	3	0	1	1	Afrikaans	42	0	high school	1	1	0	1			11	5	1	1	52	90	19	111	77	147	98	88	91.9	28.9993	28.3717	0	0			0	1			1	0	1	0	0	employed	receiving a pension or grant	2	0			0
11	1	1	1	1	Afrikaans	53	0	primary school	1	1	1	1	71.8943	92.5068	16	9	0.516	0.691	40	75	20	129	79	122	86	92	95	25.3902	27.0552	0	0			0	1			1	1	1	0	1	unemployed not looking for work	receiving a pension or grant	3	0			0
30	5	0	1	1	Afrikaans	51	0	high school	1	0	0	1			17	20	0.727	0.848	60	80	17	154	101	132	97	99	80.3	37.5274	30.3593	1	1	3	15	0	0	4.65	not thinking of quitting	1	1	0	1	0	employed	not receiving a pension or grant		0			0
3	1	0	1	1	isiXhosa	61	0	primary school	1	1	1	1			14	9	0.691	0.088	60	60		143	89	118	80	135	114	34.6021	38.7543	0	0			0	1			1	1	1	0	1	unemployed not looking for work	receiving a pension or grant	1	0			0
2	1	0	1	1	isiXhosa	59	1	primary school	0	0	1	1			14	9	0.62	0.85	60	80	14	132	89	154	111	70	67	25.1307	16.2803	0	1		2	1	0		6 months: thinking of quitting in next 6 months	0	1	0	0	0	unemployed looking for work	not receiving a pension or grant		0			0
21	3	0	1	1	Afrikaans	65	0	primary school	1	0	1	1	84.1208	70.4243	12	17	0.848	1	50	80	14	120	87	157	105	75	71	18.6667	16	1	0	3		0	0			1	0	0	0	0	unemployed not looking for work	receiving a pension or grant	3	0			0
33	5	1	1	1	isiXhosa	30	0	high school	0	0	0	1			14	8	1	0.796	9	80		104	81	106	77	93	95	24.6097	27.5482	0	0			0	1			0	0	0	0	0	unemployed looking for work	receiving a pension or grant	3	0			0
6	1	0	1	1	Afrikaans	52	0	primary school	1	1	1	1	82.7019	80.5558	25	19	0.193	0.725	50	50	17	154	97	180	116	104	105	30.0781	29.4141	1	1	40	3	0	0	74	6 months: thinking of quitting in next 6 months	1	0	1	0	1	unemployed not looking for work	receiving a pension or grant	2	0			0
21	3	0	1	1	Afrikaans	53	0	primary school	1	0	1	1		72.2934	16	5	0.76	1	65	70	12	152	99	162	88	78	73	21.8724	21.1553	0	0			1	0			1	0	0	0	1	unemployed not looking for work	not receiving a pension or grant	1	0			0
8	1	1	1	1	Afrikaans	67	0	primary school	1	1	0	1			14	6	0.264	0.656	60	70	18	195	103	171	73	113	116.7	36.8405		0	0			0	1			1	0	1	0	0	unemployed not looking for work	receiving a pension or grant		0
33	5	1	1	1	isiXhosa	20	0	high school	0	0	0	1			10	14	0.796	1	7	80	12	103	81	97	72	98	99	32.0399	29.6665	0	0			0	1			0	0	0	0	0	unemployed looking for work	not receiving a pension or grant		0			0
31	5	0	1	1	English	43	1	high school	0	0	0	1			14	7	0.848	0.725	95	100	19	119	92	128	91	74	70	21.4533	19.0311	1	1	20	12	0	0	34	6 months: thinking of quitting in next 6 months	0	0	0	1	0	unemployed looking for work	receiving a pension or grant	2	0
5	1	1	1	1	Afrikaans	81	0	primary school	1	1	0	1			11	3	0.195	0.364	70	85	34	178	79	163	81	91	86.5	23.2335	26.7585	0	0			0	1			1	1	1	0	0	unemployed not looking for work	receiving a pension or grant	3	0
6	1	0	1	1	Afrikaans	28	0	high school	0	0	0	1			11	20	0.848	0.689	50	50	15	107	76	113	78	78	98	26.986	30.3171	0	0			0	1			0	0	0	1	0	unemployed looking for work	receiving a pension or grant	1	0
14	2	1	1	1	Afrikaans	48	0	primary school	1	1	1	1		66.9506	17	8	0.85	0.727	90	70	23	105	75	120	89	116	110.6	35.9983	36.472	1	1	10	10	0	0	17.5	6 months: thinking of quitting in next 6 months	1	0	1	0	0	unemployed not looking for work	not receiving a pension or grant	3	0			0
37	6	1	1	1	Afrikaans	42	1	high school	1	0	0	1			24	10	0.124	0.848	25	50	14	130	87	156	109	70	92	20.8209	20.0773	1	1	3	6	0	0	2.1	not thinking of quitting	1	0	0	1	0	employed	not receiving a pension or grant		0			0
17	2	1	1	1	Afrikaans	58	0	primary school	1	0	0	1			10	12	0.796	0.727	100	67	19	131	92	197	138	104	114.5	36.5126	38.1354	0	0			1	0	1.2		1	1	0	0	0	unemployed not looking for work	receiving a pension or grant	1	0			0
15	2	0	1	1	Afrikaans	64	0	primary school	1	1	0	1			10	4	1	0.516	80	50	17	196	102	130	77	72		25	23.8672	1	1	5	9	0	0	8.5	not thinking of quitting	1	0	1	0	0	unemployed not looking for work	receiving a pension or grant	2	0			0
31	5	0	1	1	Afrikaans	55	1	high school	1	0	1	1	74.5057	60.3507	20	11	0.848	0.779	50	80	19	147	96	122	83	77	78.2	18.7109	19.0451	1	1	10	5	0	0	21	6 months: thinking of quitting in next 6 months	1	0	0	0	1	unemployed not looking for work	receiving a pension or grant	3	0			0
10	1	1	1	1	Afrikaans	73	0	high school	1	1	0	1			13	0	1	1	80	90	12	159	83	153	77	108	108	28.7317	28.6303	0	0			0	1			1	0	1	0	0	unemployed not looking for work	receiving a pension or grant	2	0			0
23	3	1	1	1	Afrikaans	68	0		0	1	1	1	81.434	100	20		0.312		50			130	65			119		37.8772		0				1	0	9.6		0	0	1	0	0	unemployed not looking for work	receiving a pension or grant		0			0
12	2	0	1	1	Afrikaans	47	0	primary school	0	1	0	1			26	0	0.725	1	10	99	20	122	82	138	83		100.3	23.9188	30.863	1	0	10		0	0	14		0	0	1	0	1	unemployed not looking for work	receiving a pension or grant	4	0	2	9	0
11	1	1	1	1	Afrikaans	42	0	high school	1	1	0	1			12	2	0.796	0.815	70	99	13	157	112	162	113	121	123.5	42.7335	42.2837	0	0			0	1			1	0	1	0	0	employed	receiving a pension or grant	3	0
6	1	0	1	1	Afrikaans	61	0	primary school	1	1	0	1			10	12	1	1	90	50	14	132	87	142	93	84	100	29.5159	30.2328	0	0			0	1			1	0	1	0	0	unemployed not looking for work	receiving a pension or grant		0
28	4	1	1	1	Afrikaans	36	0		0	0	0	1			20		0.796		60			114	80			89		27.9155		0				1	0	7		0	1	0	1	0	employed	receiving a pension or grant		0
35	6	0	1	1	Afrikaans	46	0	high school	0	0	0	1			12	10	0.62	0.088	70	60	25	120	75	126	83	106	107.4	32.8707	34.8795	1	1	2	3	0	0	2.3	6 months: thinking of quitting in next 6 months	0	0	0	0	0	unemployed not looking for work	not receiving a pension or grant		0			0
10	1	1	1	1	Afrikaans	49	0	primary school	1	1	1	1	75.1396	100	14	14	0.689	0.082	70	80	29	160	100	138	96	115	108	38.5788	39.4661	0	0			1	0			1	1	1	0	0	unemployed not looking for work	not receiving a pension or grant	3	0	1	2	0
6	1	0	1	1	Afrikaans	28	1	high school	0	0	0	1			15	7	1	0.796	100	80	12	96	62	112	71	75	70	21.6333	20.4502	1	1	10	5	0	0	7.5	6 months: thinking of quitting in next 6 months	0	0	0	0	0	unemployed looking for work	not receiving a pension or grant	1	0
27	4	1	1	1	Afrikaans	67	0		1	1	1	1	68.4881	100	17		-0.016		70			127	87			98		28.9993		0				1	0			1	1	1	0	0	unemployed not looking for work	receiving a pension or grant		0			0
16	2	1	1	1	English	65	0		1	1	0	1			10		0.516		65			179	93			108		29.5159		0				0	1			1	1	1	0	0	unemployed not looking for work	receiving a pension or grant		0
20	3	0	1	1	Afrikaans	59	1	never went to school	0	0	0	1			13	18	0.689	1	80	90	16	117	77	105	72	95	104	25.3515	26.3656	1	1	12	15	0	0	22.8	not thinking of quitting	0	0	0	0	0	unemployed not looking for work	receiving a pension or grant	2	0
33	5	1	1	1	isiXhosa	43	0	high school	0	0	0	1			12	0	0.725	1	8	80	12	116	89	132	92	101	97.5	30.4832	33.5315	0	0			0	1			0	0	0	1	0	unemployed looking for work	not receiving a pension or grant	2	0			0
3	1	0	1	1	isiXhosa	52	0	high school	1	0	1	1			12	6	1	0.796	60	90		118	89	162	110	96	114	30.4878	30.8224	0	0			0	1			1	1	0	0	0	employed	not receiving a pension or grant		0	1	5	0
21	3	0	1	1	Afrikaans	59	0	high school	1	1	0	1			16	12	0.725	0.623	50	60	15	154	94	133	77	93	94.6	26.9531	25	1	1	7	2	0	0		6 months: thinking of quitting in next 6 months	1	0	1	0	0	unemployed not looking for work	receiving a pension or grant	2	0			0
23	3	1	1	1	Afrikaans	61	1	primary school	0	0	0	1			15	0	0.848	1	70	80	12	138	91	148	91	89	86	25.3444	23.8751	0	0			1	0			0	0	0	0	0	unemployed not looking for work	receiving a pension or grant	1	0
11	1	1	1	1	Afrikaans	38	0	high school	1	1	0	1			16	19		0.848		75	12	142	107	130	96		106		26.3821	0	0			0	1			1	0	1	0	0			1
29	4	1	1	1	English	49	0	primary school	1	0	1	1	50.838	87.3046	19	19	0.516	-0.016	75	50		121	92	153	105	113	119	39.7582	40.1639	0	0			0	1			1	1	0	1	0	unemployed looking for work	not receiving a pension or grant	3	0			0
2	1	0	1	1	English	43	1	high school	0	1	0	1			10	3	0.883	1	80	70	13	124	74	120	83	115	115	35.049	36.1735	0	0			1	0			0	0	1	0	0	employed	not receiving a pension or grant	1	0			0
20	3	0	1	1	Afrikaans	39	0		1	0	0	1			13		0.796		40			132	101			96				0				1	0	0.75		1	0	0	0	0	unemployed looking for work	receiving a pension or grant		0
22	3	0	1	1	Afrikaans	70	0	primary school	1	0	0	1			14	2	0.796	1	70	80	13	153	90	160	93	88	91	26.4855	28.6215	0	0			0	1			1	1	0	0	0	unemployed not looking for work	receiving a pension or grant	3	0			0
18	3	0	1	1	Afrikaans	20	0	high school	0	0	0	1			15	11	0.848	1	80	85	13	104	65	98	70	70	73.3	20.202	20.5987	0	0			0	1			0	0	0	0	0	employed	not receiving a pension or grant	2	0			0
9	1	1	1	1	Afrikaans	72	1	primary school	1	0	0	1			20	5	1	1	80	80	12	196	112	185	116	98	95.2	25.8264	26.7304	0	0			0	1			1	0	0	0	0	unemployed not looking for work	receiving a pension or grant		0
22	3	0	1	1	English	45	1	primary school	1	1	0	1			18	5	1	1	60	90	15	120	82	122	75	101	95.6	28.9341	27.3909	0	0			0	1			1	0	1	0	0	unemployed not looking for work	not receiving a pension or grant	2	0			0
28	4	1	1	1	Afrikaans	51	0	high school	0	0	0	1			16	2	0.193	0.76	50	100	20	155	108	131	96	73	89.3	21.3839	24.7252	1	1	4	4	0	0	5.8	30 days: thinking of quitting in next 30 days	1	0	0	0	1	employed	not receiving a pension or grant		0
26	4	0	1	1	Afrikaans	69	0	primary school	0	1	0	1			11	12	0.76	0.585	60	70	22	124	87	109	78	94	107.9	34.626	34.2365	0	0			1	0	2.6		1	1	1	1	0	unemployed not looking for work	receiving a pension or grant	6	0	1	3
34	6	0	1	1	Afrikaans	46	0	high school	1	0	0	1			18	0	0.848	1	40	100	12	103	74	188	127	102	110	34.9975	36.2624	1	1	10	10	0	0	16	not thinking of quitting	1	0	0	0	0	employed	not receiving a pension or grant	2	0			0
23	3	1	1	1	Afrikaans	29	0	high school	1	1	0	1			12	2	0.848	1	50	80	12	134	103	121	94	96	89	34.3524	31.4199	0	0			0	1			1	0	1	0	0	employed	not receiving a pension or grant		0
19	3	1	1	1	Afrikaans	73	0	primary school	1	0	0	1			10	6	1	1	90	100	13	187	105	144	69	88	91.6	34.8088	26.5021	0	0			1	0	12.75		1	0	0	0	0	unemployed not looking for work	receiving a pension or grant	1	0			0
22	3	0	1	1	Afrikaans	51	0	primary school	1	0	1	1	86.3698	72.8228	14	8	0.516	0.727	80	80	15	132	82	131	85	96	80	25.4949	26.2233	1	1	2	5	0	0	3.3	6 months: thinking of quitting in next 6 months	1	0	0	1	1	employed	not receiving a pension or grant	3	0			0
9	1	1	1	1	English	49	0	primary school	1	0	0	1			13	4	1	0.848	80	80	12	149	100	128	92	89	94	30.8444	30.9646	0	0			0	1			1	0	0	0	0	unemployed not looking for work	receiving a pension or grant	1	0
4	1	1	1	1	Afrikaans	53	0	primary school	0	0	0	1			12	1	0.689	1	70	90	12	148	108	117	83	134	126	49.5536	48.8274	0	0			0	1			0	0	0	0	0	employed	not receiving a pension or grant	2	0
22	3	0	1	1	Afrikaans	58	1	high school	1	0	1	1	70.5656	93.8632	13	22	0.725	1	50	80	20	119	89	97	75	86	74	20.8209	18.2183	1	1	4	1	0	0	7.6	6 months: thinking of quitting in next 6 months	1	0	0	1	1	unemployed not looking for work	receiving a pension or grant	3	0	2	7	0
19	3	1	1	1	Afrikaans	59	0	primary school	1	0	1	1	40.9522	85.7745	13	16	0.85	0.796	60	50	16	160	103	119	75	86	87	29.4321	30.5142	0	0			0	1			1	0	1	1	0	unemployed not looking for work	receiving a pension or grant	5	0			0
28	4	1	1	1	Afrikaans	79	0	high school	1	0	1	1	72.2566	79.1415	23	5	0.264	0.255	30	100	17	128	72	104	74	91	100	29.1545	23.6013	0	0			0	1			1	0	0	1	0	unemployed not looking for work	receiving a pension or grant	3	0			0
2	1	0	1	1	isiXhosa	67	0		1	0	0	1			14		0.088		60			145	88			94		26.7094		0				0	1			1	1	0	0	0	unemployed not looking for work	receiving a pension or grant		0			0
3	1	0	1	1	English	60	0	primary school	1	1	1	1	26.5812	35.7869	11	15	0.725	0.725	70	90		140	94	145	90	107	116.1	35.9085	34.8825	0	0			0	1			1	0	1	0	0	unemployed not looking for work	receiving a pension or grant	2	0			0
22	3	0	1	1	English	59	0	never went to school	1	0	1	1	39.1396	100	11	18	0.76	1	60	80	22	149	97	146	97	106	108	41.8642	40.1555	0	0			1	0	1.25		1	0	0	0	0	unemployed not looking for work	receiving a pension or grant	3	0			0
36	6	0	1	1	English	47	1	high school	1	1	0	1			11	3	0.848	1	90	100	13	180	106	195	110	91	87	24.2424	24.6097	1	1	15	12	0	0	20.25	not thinking of quitting	1	0	1	0	0	unemployed not looking for work	receiving a pension or grant	4	0			0
30	5	0	1	1	Afrikaans	45	0	high school	1	0	0	1			12	2	1	0.796	80	90	14	142	101	123	92	108	110.4	32.8614	34.0785	0	0			0	1			1	0	0	0	0	employed	not receiving a pension or grant	1	0			0
27	4	1	1	1	Afrikaans	52	0		0	0	0	1			19		0.187		10			116	91			104		38.1562		0				1	0	13.5		1	0	1	1	1	unemployed not looking for work	receiving a pension or grant		1
2	1	0	1	1	isiXhosa	23	1	high school	0	0	0	1			13	3	1	1	90	80	12	129	87	109	70	67	71	18.7242	18.2658	0	0			1	0			0	0	0	0	0	unemployed looking for work	not receiving a pension or grant	1	0			0
33	5	1	1	1	isiXhosa	26	0	high school	0	0	0	1			16	15	0.796	0.796	8	40		109	77	107	76	131	128	43.7098	40.404	0	0			0	1			0	1	0	1	0	unemployed looking for work	receiving a pension or grant	2	0			0
38	6	1	1	1	Afrikaans	45	0	primary school	1	1	1	1		79.1415	20	11	0.623	0.312	70	70	29	114	91	117	94	122	134	36.1069	32.4557	0	0			1	0	7.5		1	0	1	0	0	unemployed not looking for work	receiving a pension or grant	3	1	6	20	0
24	3	1	1	1	Afrikaans	64	0		1	1	1	1	29.7572	85.8738	10		0.725		80			177	107			107		32.8125		0				1	0	36		1	1	1	1	0	unemployed not looking for work	receiving a pension or grant		0			0
8	1	1	1	1	Afrikaans	23	0	high school	0	0	0	1			11	6	1	1	90	100	12	107	72	109	69	78	71.7	23.2434	24.3865	0	0			0	1			0	0	0	0	0	employed	not receiving a pension or grant	1	0
16	2	1	1	1	Afrikaans	61	0	primary school	1	0	0	1			19	8	1	0.028	80	30	14	137	84	142	88	104	100	27.4348	26.2917	0	0			1	0	15.4		1	0	0	1	0	unemployed not looking for work	receiving a pension or grant	2	0
33	5	1	1	1	isiXhosa	61	0	never went to school	1	0	1	1			22	19	0.516	0.689	5	100		130	99	134	96	123	106	35.5999	36.391	0	0			0	1			1	1	0	1	0	unemployed not looking for work	receiving a pension or grant	6	0			0
14	2	1	1	1	Afrikaans	66	1	primary school	1	1	0	1			17	6	0.76	0.796	80	80	13	131	76	155	93	108	107.5	30.4611	30.8112	0	0			1	0	4.8		1	0	1	0	0	unemployed not looking for work	receiving a pension or grant	1	0
22	3	0	1	1	Afrikaans	45	0	high school	0	1	0	1			20	10	0.883	1	60	90	15	126	84	131	88	109	92	30.4272	30.8329	1	1	25	10	0	0		6 months: thinking of quitting in next 6 months	1	0	1	0	0	unemployed not looking for work	receiving a pension or grant		0			0
4	1	1	1	1	Afrikaans	63	0	high school	1	0	0	1			11	0	0.848	1	100	100	12	127	80	145	80	108	106.5	32.0073	29.34	0	0			0	1			1	0	0	1	0	unemployed not looking for work	receiving a pension or grant	1	0
27	4	1	1	1	Afrikaans	44	0	primary school	0	1	0	1			15	12	0.814	0.796	100	80	13	116	84	130	98	105	109.2	37.3932	33.6949	0	0			1	0	25		0	0	1	0	0	unemployed looking for work	not receiving a pension or grant	3	0
34	6	0	1	1	Afrikaans	80	1	primary school	1	0	0	1			20	2	0.587	-0.095	60	60	34	116	74	138	82	78				0	1		3	1	0	11	not thinking of quitting	1	0	0	1	0	unemployed not looking for work	receiving a pension or grant		0			0
1	1	0	1	1	Afrikaans	39	0	high school	1	0	0	1			18	7	1	1	7	90	12	119	90	111	82	69	77	26.1719	25.6641	0	0			0	1			1	0	0	0	0	unemployed looking for work	not receiving a pension or grant		0
16	2	1	1	1	Afrikaans	53	0	primary school	1	0	0	1			13	15	0.689	0.76	45	60	31	135	101	124	87	116	111.9	41.6233	41.6233	0	0			0	1			1	1	0	0	0	unemployed not looking for work	receiving a pension or grant		0			0
19	3	1	1	1	Afrikaans	52	1	primary school	0	0	0	1			12	7	1	0.159	40	50	16	122	84	136	86	77	76.5	17.9282	16.7808	1	0	20		0	0			0	0	0	0	0	employed	not receiving a pension or grant	1	0			0
33	5	1	1	1	Afrikaans	43	0	primary school	1	0	0	1			15	10	0.76	0.796	8	50	12	141	84	145	82	104	95	25.9645	26.3702		0							1	1	0	1	0	unemployed not looking for work	receiving a pension or grant	3	0
11	1	1	1	1	Afrikaans	57	0		1	1	0	1			12		-0.074		40			84	56			137				0				0	1			1	1	1	0	0	unemployed not looking for work	receiving a pension or grant		0
27	4	1	1	1	Afrikaans	36	0	high school	0	1	0	1			26	13	0.656	0.725	1	75	15	104	81	107	79	99	93.2	28.4444	28	0	0			0	1			0	0	1	0	0	employed	not receiving a pension or grant	3	0
6	1	0	1	1	Afrikaans	38	0	primary school	0	0	0	1			20	15	0.848	0.796	100	80	15	111	73	112	71	92	99	29.7619	31.8878	0	0			0	1			0	0	0	0	1	unemployed looking for work	receiving a pension or grant	4	0
36	6	0	1	1	Afrikaans	18	0	high school	0	0	0	1			13	0	0.848	1	90	100	15	100	67	113	74	76	82	20.0777	24.7768	0	0			0	1			0	0	0	0	0	unemployed looking for work	receiving a pension or grant		0			0
24	3	1	1	1	Afrikaans	64	0	primary school	1	0	0	1			19	13	1	0.848	100	40	20	86	57	156	98	88	88.5			0	0			1	0	2.1		1	1	0	0	1	unemployed not looking for work	receiving a pension or grant	2	0
27	4	1	1	1	Afrikaans	56	0	high school	1	1	0	1			10	6	0.228	1	70	100	12	105	75	135	101	92	105.1	30.4772	30.4772	1	0	1		0	0	1.55		1	0	1	0	0	employed	not receiving a pension or grant	3	0
6	1	0	1	1	Afrikaans	23	0	high school	0	0	1	1	32.0673	92.5068	16	5	0.848	0.689	50	90	13	108	70	102	67	87	75	26.7094	27.4901	0	0			0	1			0	0	0	0	1	unemployed looking for work	receiving a pension or grant	1	0			0
7	1	0	1	1	Afrikaans	19	0	high school	1	0	1	1	15.2114	47.5312	12	4	0.848	1	90	100	12	91	64	117	73	64	69.7	18.3358	24.8908	0	0			1	0	0.05		0	0	0	1	0	employed	not receiving a pension or grant	1	0			0
29	4	1	1	1	English	51	1	high school	1	1	0	1			10	7	0.848	1	70	70		141	79	195	104	98	95	29.3199	28.3554	0	0			0	1			1	0	1	0	0	unemployed looking for work	not receiving a pension or grant	3	0
20	3	0	1	1	Afrikaans	36	0	primary school	0	0	1	1	25.8027	33.4464	11	20	1	1	90	80	17	122	103	141	92	80	79	23.3026	21.2763	0	0			0	1			0	1	0	0	0	unemployed looking for work	not receiving a pension or grant	3	0			0
37	6	1	1	1	Afrikaans	43	0	high school	1	1	0	1			14	1	0.76	1	50	80	12	127	80	127	91	111	109	30.1194	29.3848	1	0	10		0	0	11.5		1	0	1	0	0	employed	not receiving a pension or grant	2	0			0
9	1	1	1	1	Afrikaans	58	1	primary school	1	0	1	1	62.8666	42.1388	21	19	0.62	0.62	25	60	30	165	87	197	93	77	73.4	17.8565	18.8194	1	0	4		0	0			1	0	0	0	1	unemployed not looking for work	receiving a pension or grant	3	0	2	2	0
21	3	0	1	1	Afrikaans	79	1	never went to school	1	1	0	1			11	5	0.62	0.71	50	70	24	139	80	127	80	100	97	28.441	28.0404	0	0			1	0			1	0	1	0	0	unemployed not looking for work	receiving a pension or grant		0			0
16	2	1	1	1	Afrikaans	51	1	never went to school	1	1	0	1			23	22	-0.121	0.362	10	40	31	146	82	147	98	78	86.8	21.6713	23.1405	1	1	3	2	0	0	3.3	6 months: thinking of quitting in next 6 months	1	1	1	1	0	unemployed looking for work	receiving a pension or grant	7	0
1	1	0	1	1	Afrikaans	37	0	high school	0	0	0	1			12	8	1	0.796	7	50	15	102	78	108	81	97	88.7	29.891	27.4842	1	1	3	5	0	0	3	6 months: thinking of quitting in next 6 months	0	0	0	0	0	unemployed looking for work	not receiving a pension or grant	3	0
33	5	1	1	1	isiXhosa	42	0	high school	0	1	0	1			12	12	1	0.62	50	70		107	81	131	93	112	108	36.9822	39.0368	0	0			0	1			0	0	1	0	0	unemployed looking for work	receiving a pension or grant	8	0			0
31	5	0	1	1	Afrikaans	50	0	high school	1	0	0	1			24	19	0.62	0.124	40	65	24	166	122	150	102	110	109.3	36.0519	38.0548	0	0			1	0	1		1	1	0	1	0	employed	not receiving a pension or grant	1	0			0
2	1	0	1	1	English	44	1		1	0	1	1	0	41.7253	10		0.796		90			103	71			83		17.4413		0				1	0			1	1	0	0	0	unemployed not looking for work	not receiving a pension or grant		0			0
15	2	0	1	1	Afrikaans	44	0	primary school	0	0	1	1	0	18.4683	17	0	0.848	0.329	50	65	12	123	93	119	86	87	73	26.0262	20.8209	0	0			1	0	20		0	0	0	0	0	unemployed looking for work	receiving a pension or grant		0			0
31	5	0	1	1	English	55	0	primary school	1	1	0	1			16	10	0.743	0.796	60	60	24	201	113	201	114	98	100	27.2392	27.2392	0	0			0	1			1	0	1	0	0	unemployed not looking for work	receiving a pension or grant	1	1
20	3	0	1	1	Afrikaans	39	0	high school	0	0	1	1	14.2913	0	17	22	0.656	1	5	80	16	118	82	115	78	90	110	27.1809	29.0174	0	0			0	1			0	1	0	1	0	unemployed not looking for work	receiving a pension or grant	3	0			0
35	6	0	1	1	Afrikaans	30	1	primary school	0	0	1	1	72.166	36.0764	17	17	-0.181	-0.016	65	60	34	84	59	95	60	80	67.7	17.8465	17.326	0	0			0	1			0	0	0	0	1	unemployed not looking for work	receiving a pension or grant	2	1	1	4	0
35	6	0	1	1	Afrikaans	43	0	high school	1	1	0	1			16	2	0.193	1	60	90	18	113	76	112	79	110	116.6	38.3707	39.467	1	1	5	4	0	0	7	not thinking of quitting	1	0	1	0	0	employed	receiving a pension or grant	1	0	1	1	0
4	1	1	1	1	Afrikaans	55	0	high school	1	1	0	1			15	7	0.124	0.62	50	80	12	152	98	169	108	77	94.5	19.052	26.9776	1	1	5	5	0	0	9	6 months: thinking of quitting in next 6 months	1	0	1	0	0	unemployed not looking for work	not receiving a pension or grant		0
35	6	0	1	1	Afrikaans	49	0	tertiary/diploma	1	1	0	1			11	4	0.186	0.195	80	100	23	125	97	121	92	119	118.7	35.5639	35.6365	0	0			1	0	2.5		1	1	1	1	0	employed	not receiving a pension or grant	4	0			0
34	6	0	1	1	Afrikaans	76	0	primary school	1	1	0	1			11	3	1	1	80	100	13	136	83	115	72	120	120	37.7176	37.7176	0	0			1	0	2.25		1	1	1	1	0	unemployed not looking for work	receiving a pension or grant	3	0			0
19	3	1	1	1	Afrikaans	40	0	primary school	0	0	0	1			13	8	1	0.796	70	50	15	146	98	135	95	82	77.5	27.5312	26.3807	0	0			0	1			0	0	0	0	1	employed	receiving a pension or grant	3	0			0
8	1	1	1	1	English	42	0	high school	0	0	1	1	87.5925	92.5068	16	11	0.796	0.362	60	80	25	133	95	130	85	112	111.5	45.1665	44.7463	0	0			0	1			0	1	0	0	0	employed	receiving a pension or grant	2	0			0
23	3	1	1	1	Afrikaans	57	0	high school	1	0	0	1			25	1	-0.005	0.691	35	80	15	179	95	131	100	106	105	35.1562	35.5469	0	0			0	1			1	0	0	0	0	employed	not receiving a pension or grant	3	0
33	5	1	1	1	English	49	0	high school	1	1	1	1	66.1585	86.5685	15	1	0.725	1	5	80	12	121	88	127	92	99	90	26.0375	28.0404	0	0			0	1			1	1	1	1	0	unemployed looking for work	receiving a pension or grant	2	0			0
25	4	0	1	1	Afrikaans	32	1	high school	1	0	0	1			16	4	0.848	1	90	100	12	155	105	138	99	111	92.2	31.7083	25.4327	1	1	2	5	0	0	1.4	30 days: thinking of quitting in next 30 days	1	0	0	0	0	employed	not receiving a pension or grant		0			0
11	1	1	1	1	Afrikaans	59	0	never went to school	1	1	0	1			16	6	0.796	1	100	80	12	114	77	124	76	85	77	23.2446	20.8324	1	0	1		0	0	1.45		1	0	1	0	0	self-employed	receiving a pension or grant	3	0
19	3	1	1	1	Afrikaans	61	0	primary school	1	1	1	1	43.2	14.3412	12	8	1	1	50	89	13	175	102	164	95	69	72.5	26.6728	27.854	0	0			0	1			1	0	1	0	0	unemployed not looking for work	receiving a pension or grant	1	0			0
32	5	1	1	1	Afrikaans	42	0	high school	1	0	1	1	60.3774	93.2677	14	12	0.082	0.516	30	40	28	164	104	166	117	121	118	38.9468	39.3525	0	0			0	1			1	1	0	0	0	unemployed looking for work	receiving a pension or grant	3	0			0
9	1	1	1	1	Afrikaans	57	1		0	0	0	1			11		1		80			141	88			104		30.111		0				0	1			0	0	0	0	0	unemployed not looking for work	receiving a pension or grant		0
23	3	1	1	1	Afrikaans	46	1	primary school	1	0	0	1			13	2	1	1	50	75	12	127	91	136	80	73	72	18.902	18.4911	1	0	4		0	0			1	0	0	0	0	employed	not receiving a pension or grant		0
18	3	0	1	1	Afrikaans	70	0	high school	1	1	1	1	23.5513	53.6184	12	7	1	0.195	50	50	12	148	96	156	101	100	98.2	27.7008	27.5493	1	0	1		0	0	2.5		1	0	1	0	0	unemployed not looking for work	receiving a pension or grant	1	0			0
23	3	1	1	1	Afrikaans	52	0	primary school	1	0	1	1	75.3962	92.5068	16	20	0.62	0.796	80	50	14	132	98	142	95	101	100	28.2828	27.9155	1	1	10	3	0	0		6 months: thinking of quitting in next 6 months	1	1	0	0	0	employed	not receiving a pension or grant		0			0
4	1	1	1	1	Afrikaans	53	0	high school	1	0	0	1			17	4	0.725	1	50	80	12	158	114	106	81	86	79.8	22.2222	21.0222		1		2				6 months: thinking of quitting in next 6 months	1	0	0	0	0	unemployed looking for work	receiving a pension or grant		0
2	1	0	1	1	isiXhosa	46	1		0	0	0	1			13		0.691		80			158	84			77		23.0469		1		3		0	0			0	0	0	0	0	unemployed looking for work	not receiving a pension or grant		0			0
26	4	0	1	1	Afrikaans	36	0	high school	0	1	0	1			16	14	0.689	0.848	50	30	16	110	84	117	91	102	110.1	36.7865	38.9225	0	0			1	0	1.3		0	0	1	0	0	unemployed looking for work	receiving a pension or grant	2	0
25	4	0	1	1	Afrikaans	48	0	high school	1	0	1	1	55.6226	72.8228	12	7	0.727	0.796	80	80	12	146	98	133	96	109	106.9	38.0886	33.7604	1	0	5		0	0	9		1	0	0	1	0	unemployed not looking for work	not receiving a pension or grant	3	0			0
26	4	0	1	1	Afrikaans	50	1	high school	1	0	0	1			25	16	-0.239	0.691	70	65	24	127	93	138	90	118	122.8	35.3415	35.6058	0	0			0	1			1	1	0	0	0	unemployed not looking for work	receiving a pension or grant	6	1
27	4	1	1	1	Afrikaans	47	0		0	1	0	1			23		0.725		80			131	84			87				0				0	1			1	0	1	0	0	employed	not receiving a pension or grant		0
1	1	0	1	0	Afrikaans	49	1	primary school	1	1	0	1			12	10	1	1	6	100	13	156	99	139	100	73	85.4	20.6501	19.7866	1	0	3		0	0	4.8		1	1	1	1	0	unemployed looking for work	not receiving a pension or grant	3	0
6	1	0	1	1	Afrikaans	45	0	primary school	0	0	0	1			15	17	0.725	0.727	80	60	16	132	74	124	96	113	117	46.0224	43.146	0	0			1	0	1		0	0	0	1	0	unemployed looking for work	receiving a pension or grant	3	0
33	5	1	1	1	isiXhosa	47	0	primary school	1	0	1	1			17	0	0.656	0.796	7	80	12	170	99	177	110	110	115	29.5525	37.0447	0	0			1	0			1	1	0	1	0	unemployed looking for work	not receiving a pension or grant	2	0			0
2	1	0	1	1	isiXhosa	35	0		1	1	0	1			10		0.848		75			156	84			82		24.0238		0				0	1			1	0	1	0	0	unemployed looking for work	not receiving a pension or grant		0			0
20	3	0	1	1	Afrikaans	52	0	high school	1	0	0	1			11	0	0.725	1	40	80	13	114	81	121	79	110	96	35.612	33.1274	1	1	4	6	0	0		not thinking of quitting	1	1	0	0	0	unemployed not looking for work	not receiving a pension or grant	3	0
29	4	1	1	1	English	44	0	high school	1	0	0	1			13	18	0.656	0.159	50	80		102	75	103	77	103	107	40.2344	37.1094	0	0			0	1			1	0	0	0	0	unemployed not looking for work	receiving a pension or grant	3	0
12	2	0	1	1	Afrikaans	57	1	high school	1	0	1	1	49.9774	100	19	8	0.814	0.552	30	50	28	143	87	142	85	92	93	23.833	25.8876	1	1	20	5	0	0	42	6 months: thinking of quitting in next 6 months	1	1	0	0	1	unemployed not looking for work	receiving a pension or grant		0			0
33	5	1	1	1	isiXhosa	48	0	never went to school	0	0	0	1			14	16	0.796	0.621	4	60		132	99	125	98	106	107	42.1034	38.1562	0	0			0	1			0	1	0	1	0	employed	not receiving a pension or grant	3	0			0
23	3	1	1	1	Afrikaans	32	0	primary school	0	0	1	1	51.8096	72.2934	12	0	0.848	1	80	70	12	110	83	99	77	106	104	39.6357	39.214	1	1	3	2	0	0	1.95	6 months: thinking of quitting in next 6 months	1	0	0	0	0	employed	not receiving a pension or grant		0			0
32	5	1	1	1	Afrikaans	52	0	primary school	1	0	1	1	74.717	79.7866	10	3	1	0.85	100	90	12	109	82	160	103	116	121	39.604	39.9776	0	0			1	0	36		1	0	0	0	1	unemployed not looking for work	not receiving a pension or grant	1	0			0
9	1	1	1	1	Afrikaans	63	1	high school	1	0	0	1			11	5	0.725	0.725	70	80	12	123	71	174	119	117	106	36.2897	33.0781	1	1	6	8	0	0	12.9	6 months: thinking of quitting in next 6 months	1	0	0	0	0	unemployed not looking for work	receiving a pension or grant	1	0
26	4	0	1	1	Afrikaans	51	1	high school	1	1	0	1			19	9	0.727	0.656	70	90	23	147	99	132	81	101	99.5	29.7458	29.3064	0	0			1	0	28		1	1	1	0	0	employed	not receiving a pension or grant	2	0
6	1	0	1	1	Afrikaans	20	1	high school	0	0	0	1			20	12	1	1	70	100	19	101	62	125	97	77	81	22.3435	23.3011	1	1	15	5	0	0	3.75	6 months: thinking of quitting in next 6 months	0	0	0	0	0	unemployed looking for work	not receiving a pension or grant		1
12	2	0	1	1	Afrikaans	50	0	primary school	1	1	0	1			22	5	0.309	0.727	45	70	21	103	76	107	72	110	114.6	34.0176	36.391	0	0			1	0	15		1	0	1	0	0	unemployed not looking for work	receiving a pension or grant	3	0	1	3	0
10	1	1	1	1	English	36	0	high school	1	0	1	1	33.5894	94.0369	15	3	1	0.796	80	90	12	116	79	140	91	109	105	37.1094	38.9102	0	0			0	1			1	1	0	0	0	employed	not receiving a pension or grant		0			0
33	5	1	1	1	isiXhosa	21	1	high school	0	0	0	1			17	13	0.725	0.727	4	40		120	78	101	76	81	67	20.984	22.921	0	0			0	1			0	0	0	1	0	unemployed looking for work	not receiving a pension or grant	3	0			0
32	5	1	1	1	Afrikaans	38	1		0	0	0	1			10		0.796		45			117	73			72		17.9151		1		12		0	0	12.6		0	0	0	0	0	employed	not receiving a pension or grant		0
36	6	0	1	1	Afrikaans	30	0	high school	0	0	0	1			11	8	1	1	100	100	18	93	70	102	77	88	80	23.8281	23.4375	1	1	5	5	0	0	3	6 months: thinking of quitting in next 6 months	0	0	0	0	0	unemployed looking for work	receiving a pension or grant		0			0
30	5	0	1	1	Afrikaans	60	0	primary school	1	0	0	1			15	14	0.848	0.552	60	30	20	128	87	136	84	106	106.4	37.2536	38.0548	0	0			0	1			1	0	0	1	0	unemployed not looking for work	receiving a pension or grant	2	0			0
20	3	0	1	1	Afrikaans	50	0	primary school	1	1	0	1			10	3	0.796	1	40	80	13	134	85	124	66	77	60	18.3823	17.4459	0	0			1	0	12.5		1	0	1	0	1	unemployed not looking for work	receiving a pension or grant	3	1			0
3	1	0	1	1	English	39	1		0	1	0	1			12		0.414		60			131	82			98				0				0	1			1	0	0	0	0	unemployed looking for work	not receiving a pension or grant		0			0
19	3	1	1	1	Afrikaans	44	0	primary school	0	0	1	1	69.1865	73.6167	12	9	0.725	0.796	60	100	12	116	72	117	77	87	90.7	24.2617	27.621	1	0	3		0	0	3.15		0	1	0	0	0	self-employed	not receiving a pension or grant		0			0
32	5	1	1	1	Afrikaans	31	0		0	0	0	1			23		-0.077		40			122	93			80		21.2585		1		40		0	0	36		0	0	0	1	0	employed	receiving a pension or grant		1
20	3	0	1	1	Afrikaans	46	0	high school	0	0	1	1	13.9781	54.3214	22	22	0.848	1	100	75	12	93	63	102	70	94	99	24.1288	31.2488	0	1		4	0	1		6 months: thinking of quitting in next 6 months	0	1	0	0	0	unemployed not looking for work	not receiving a pension or grant	3	0			0
4	1	1	1	1	Afrikaans	55	0	high school	1	0	0	1			13	9	0.796	0.85	100	80	14	108	69	141	85	80	74.5	21.2279	20.4787	1	1	5	4	0	0	8.75	6 months: thinking of quitting in next 6 months	1	0	0	0	0	unemployed not looking for work	not receiving a pension or grant	3	0
34	6	0	1	1	Afrikaans	46	1	primary school	0	0	0	1			20	4	0.848	1	60	100	16	135	79	122	77	83	86	22.68	23.2377	0	0			1	0	4.05		0	0	0	1	0	unemployed looking for work	receiving a pension or grant	2	0			0
21	3	0	1	1	Afrikaans	66	0	high school	1	1	0	1			11	2	0.796	0.76	50	70	20	174	107	118	70	93	88.4	27.1203	26.2985	0	0			0	1			1	0	1	0	0	unemployed not looking for work	receiving a pension or grant	3	0			0
14	2	1	1	1	Afrikaans	51	0	high school	0	0	0	1			14	9	0.727	0.725	40	50	20	104	79	116	88	137	122.3	46.7687	43.9342	0	0			0	1			0	1	0	0	0	unemployed not looking for work	receiving a pension or grant	1	0
32	5	1	1	1	Afrikaans	62	1	high school	1	1	1	1		92.5068	12	1	0.024	0.796	80	95	19	149	93	113	72	143	134	51.3747	41.4541	0	0			0	1			1	0	1	0	0	unemployed not looking for work	receiving a pension or grant	3	0			0
23	3	1	1	1	Afrikaans	34	1	primary school	0	0	0	1			18	23	0.656	1	50	85	16	112	77	110	74	67	70	19.9481	20.3244	0	0			1	0	3		0	0	0	0	1	unemployed not looking for work	receiving a pension or grant		1
19	3	1	1	1	Afrikaans	64	0	high school	1	1	1	1	6.98904	0	12	0	0.796	1	80	100	12	172	112	155	102	103	107	30.8444	31.1649	1	0	6		0	0	14.4		1	0	1	1	0	unemployed not looking for work	receiving a pension or grant	1	0			0
4	1	1	1	1	Afrikaans	22	0	high school	0	0	0	1			12	0	0.725	1	100	90	12	98	57	104	75	107	98	40.2696	41.0503	1	0	2		0	0	0.5		0	0	0	0	0	unemployed looking for work	not receiving a pension or grant		0
11	1	1	1	1	Afrikaans	42	0	primary school	0	0	1	1		60.6732	17	10	0.516	0.796	50	60	12	95	63	106	68	75	77	19.3625	19.721	1	1	3	2	0	0	4.05	not thinking of quitting	0	0	0	0	1	unemployed not looking for work	not receiving a pension or grant	3	0			0
6	1	0	1	1	Afrikaans	58	0	primary school	1	1	0	1			17	8	1	0.62	50	75	16	157	115	152	94	112	95	33.7778	31.3333	0	0			1	0	15		1	1	1	0	0	unemployed not looking for work	receiving a pension or grant	2	0
20	3	0	1	1	Afrikaans	64	0	primary school	1	0	0	1			12	3	0.725	0.587	80	60	21	164	101	131	90	104	83	29.903	31.1846	1	0	5		0	0	12		1	1	1	1	0	unemployed not looking for work	receiving a pension or grant	3	0			0
15	2	0	1	1	Afrikaans	36	0	high school	1	1	0	1			10	9	1	0.883	70	55	21	132	99	130	99	91	89	36.264	35.8782	0	0			0	1			1	0	1	0	0	unemployed not looking for work	not receiving a pension or grant	2	0			0
6	1	0	1	1	Afrikaans	27	0	high school	0	0	0	1			12	22	0.725	0.414	60	50	13	107	73	107	73	79	88	21.0077	24.3339	1	0	2		0	0	0.4		1	0	0	1	0	unemployed looking for work	receiving a pension or grant	1	0
31	5	0	1	1	Afrikaans	52	1	high school	1	1	0	1			15	6	0.85	1	70	85	15	156	90	142	89	82	96	20.9371	21.7859	1	1	10	4	0	0		not thinking of quitting	1	0	1	0	0	unemployed not looking for work	not receiving a pension or grant	3	0
21	3	0	1	1	Afrikaans	63	0	primary school	1	0	0	1			17	5	1	1	70	80	15	158	103	117	89	92	105	28.441	35.6513	0	0			1	0	3.75		1	1	0	0	0	unemployed not looking for work	receiving a pension or grant	1	0			0
3	1	0	1	1	isiXhosa	34	0	high school	0	1	0	1			13	6	0.725	1	40	90		101	72	110	75	101	101	31.6406	30.9453	0	0			0	1			0	1	1	1	0	unemployed looking for work	not receiving a pension or grant	8	1			0
11	1	1	1	1	Afrikaans	57	1	never went to school	1	0	0	1			13	6	0.848	0.291	100	50	17	130	92	146	93	89	96	22.4982	24.2513	0	0			1	0	9.3		1	0	0	0	0	unemployed looking for work	not receiving a pension or grant	3	0
29	4	1	1	1	isiXhosa	48	0	primary school	1	1	0	1			10	11	0.76	0.796	50	60		128	90	138	76	117	132	50.0721	46.8675	0	0			0	1			1	0	1	0	0	unemployed not looking for work	receiving a pension or grant	3	0			0
38	6	1	1	1	Afrikaans	47	0	primary school	1	0	0	1			21	12	1	0.727	10	80	18	115	80	126	98	103	105.7	32	33.8667	0	1		5	0	1		30 days: thinking of quitting in next 30 days	1	0	0	0	0	unemployed not looking for work	receiving a pension or grant	1	0			0
9	1	1	1	1	Afrikaans	44	0	high school	1	0	0	1			12	4	1	0.883	100	80	13	137	99	150	102	104	107.5	34.375	33.8477	1	1	2	3	0	0	2.6	6 months: thinking of quitting in next 6 months	1	0	0	0	0	unemployed not looking for work	not receiving a pension or grant	1	0			0
4	1	1	1	1	Afrikaans	44	0	high school	1	0	0	1			13	7	1	1	100	100	12	174	111	192	114	71	70.5	17.1468	19.2044	1	1	3	5	0	0	4.35	6 months: thinking of quitting in next 6 months	1	0	0	0	0	unemployed looking for work	not receiving a pension or grant	3	0	1	7
26	4	0	1	1	Afrikaans	42	0	high school	0	0	0	1			16	14	-0.016	0.691	70	60	38	106	81	120	92	83	91.8	26.5239	26.765	0	0			0	1			1	0	0	1	1	unemployed not looking for work	receiving a pension or grant	4	1	2	2
5	1	1	1	1	Afrikaans	23	0	high school	0	1	0	1			15	7	0.848	1	80	60	15	119	81	111	75	88	101.1	23.9224	27.938	0	0			0	1			0	0	1	1	0	employed	not receiving a pension or grant	1	0
19	3	1	1	1	Afrikaans	35	0	never went to school	0	0	1	1	18.4025	7.49318	12	12	0.848	0.621	70	50	16	126	84	100	69	70	71.5	20.8333	20.656	1	0	3		0	0	2.7		0	1	0	0	0	unemployed looking for work	receiving a pension or grant		0			0
1	1	0	1	1	Afrikaans	76	0	high school	1	0	0	1			12	7	0.727	1	8	100	14	133	70	154	76	98	92.6	27.0126	26.0541	1	1	4	4	0	0	12.4	6 months: thinking of quitting in next 6 months	1	0	0	0	0	unemployed not looking for work	receiving a pension or grant	3	0
13	2	0	1	1	Afrikaans	48	0	primary school	1	1	0	1			23	14	0.291	0.62	60	60	24	103	82	123	95	90	104.7	23.1111	24.4444	1	1	20	4	0	0	32	6 months: thinking of quitting in next 6 months	1	0	1	0	0	unemployed not looking for work	receiving a pension or grant	9	0
29	4	1	1	1	isiXhosa	59	1	primary school	1	1	1	1			12	9	0.689	0.691	65	90		125	86	181	96	66	94	25.6489	24.9649	0	0			0	1			1	1	1	1	0	unemployed not looking for work	not receiving a pension or grant	3	0			0
35	6	0	1	1	Afrikaans	67	0	never went to school	0	0	1	1	12.3923	47.6884	10	6	1	0.85	100	100	15	139	87	146	86	83	75.8	21.3333	22.3111	0	0			0	1			1	0	0	0	0	unemployed not looking for work	receiving a pension or grant	2	0			0
25	4	0	1	1	Afrikaans	72	0	high school	1	0	0	1			18	1	0.848	1	80	80	13	150	90	157	82	80	83.2	22.2222	22.2222	0	0			0	1			1	0	0	1	0	unemployed not looking for work	receiving a pension or grant	3	0			0
15	2	0	1	1	Afrikaans	32	0	high school	1	0	1	1	81.2528	100	13	4	1	0.727	60	50	17	117	82	122	83	107	110	34.3679	34.7222	1	1	10	5	0	0	6.5	not thinking of quitting	1	1	0	0	0	unemployed not looking for work	not receiving a pension or grant		0			0
2	1	0	1	1	isiXhosa	37	0	high school	1	0	0	1			13	11	0.848	1	80	70	12	179	134	120	90	116	113	40.7421	38.3925	0	0			0	1			1	1	0	0	0	unemployed looking for work	not receiving a pension or grant	1	0			0
20	3	0	1	1	English	62	0	primary school	1	1	1	1		87.3708	12	0	0.848	1	50	80	17	143	92	133	90			29.9024	32.9806	0	0			1	0	0.8		1	1	1	1	0	unemployed not looking for work	receiving a pension or grant	2	0			0
14	2	1	1	1	Afrikaans	48	1	high school	0	0	0	1			17	8	0.796	0.796	70	90	14	125	85	131	86	89	94.4	24.9135	26.7128	0	0			0	1			1	1	1	0	0	unemployed looking for work	not receiving a pension or grant	1	0
29	4	1	1	1	isiXhosa	56	0	primary school	0	1	0	1			18	13	0.76	0.743	60	80		126	83	138	77	93	97	30.863	31.0559	1	0	2		0	0			0	1	1	1	0	employed	not receiving a pension or grant	2	0			0
24	3	1	1	1	Afrikaans	23	0	high school	0	0	0	1			11	10	0.725	1	60	60	13	92	65	104	70	75	87	24.6711	28.9993	0	0			0	1			0	0	0	0	0	employed	not receiving a pension or grant	2	0
19	3	1	1	1	Afrikaans	37	0	high school	1	0	0	1			12	6	0.796	1	60	100	12	161	111	151	105	112	126.5	43.9678	43.4747	0	0			0	1			1	0	1	0	0	employed	receiving a pension or grant	6	0			0
28	4	1	1	1	Afrikaans	53	0	high school	1	0	1	1	47.7434	14.2255	10	11	1	1	100	80	17	110	72	142	88	107	132.7	43.2526	43.2526	0	0			0	1			1	0	0	0	0	employed	not receiving a pension or grant	1	0			0
5	1	1	1	1	Afrikaans	25	0	high school	0	0	0	1			13	8	0.689	1	60	60	12	109	76	119	92	79		21.7778	34.6667	1	1	6	6	0	0	1.5	not thinking of quitting	0	0	0	0	0	unemployed looking for work	receiving a pension or grant		0
29	4	1	1	1	isiXhosa	54	0	high school	1	1	0	1			12	0	0.62	1	50	80	20	197	114	161	91	120	104	43.5109	37.5776	0	0			0	1			1	0	1	0	0	unemployed not looking for work	receiving a pension or grant	1	0			0
30	5	0	1	1	Afrikaans	36	0		0	0	0	1			13		1		90			154	96			99		31.245		1		10		0	0	11.5		0	0	0	1	0	unemployed not looking for work	receiving a pension or grant		0			0
8	1	1	1	1	English	41	0	high school	0	0	0	1			16	11	0.796	1	80	70	14	89	61	96	60	77	75	23.8754	23.1834	1	1	10	10	0	0	10.5	6 months: thinking of quitting in next 6 months	0	0	0	1	0	unemployed not looking for work	receiving a pension or grant	2	0
15	2	0	1	1	Afrikaans	59	1	primary school	0	1	1	1	33.8018	100	13	11	1	0.62	60	50	19	122	79	130	85	75	75	22.46	26.4236	1	1	3	6	0	0		not thinking of quitting	0	1	1	0	0	unemployed not looking for work	receiving a pension or grant	3	0			0
20	3	0	1	1	Afrikaans	56	0		1	0	1	1	77.1925	85.6588	15		0.62		40			198	119			89				0				0	1			1	1	0	0	0	unemployed not looking for work	receiving a pension or grant		1			0
33	5	1	1	1	isiXhosa	49	0	high school	1	0	0	1			21	17	1	0.725	8	60		158	109	152	108	111	107	34.2936	34.2936	0	0			0	1			1	0	0	0	0	self-employed	not receiving a pension or grant	3	0			0
20	3	0	1	1	Afrikaans	54	1	high school	0	0	0	1			14	0	0.414	1	50	70	12	130	91	137	97	93	105	27.0538	27.4348	1	0	2		0	0	3.7		0	0	0	1	0	unemployed not looking for work	receiving a pension or grant	2	0
12	2	0	1	1	Afrikaans	51	0	primary school	1	1	0	1			17	7	0.186	0.727	75	70	18	115	68	145	93	96	92.9	23.7253	26.6389	0	0			0	1			1	0	1	1	0	unemployed not looking for work	receiving a pension or grant	2	0			0
5	1	1	1	1	Afrikaans	65	0		1	1	0	1			14		0.725		80			146	84			104		29.9688		1		5		0	0	8.75		1	0	1	0	0	unemployed not looking for work	receiving a pension or grant		0
10	1	1	1	1	Afrikaans	51	0	primary school	1	0	0	1			19	16	0.796	-0.016	30	70	19	183	115	154	97	118	108	43.3425	41.7998	1	1	40	20	0	0	70	not thinking of quitting	1	0	0	0	0	unemployed not looking for work	not receiving a pension or grant	1	0			0
5	1	1	1	1	Afrikaans	27	0	primary school	0	0	1	1		86.6347	15	8	0.195	1	50	100	16	108	79	116	88	87	91.2	23.7253	25.0572		0							0	1	0	1	0	unemployed looking for work	not receiving a pension or grant	7	0			0
21	3	0	1	1	Afrikaans	58	1	tertiary/diploma	0	0	0	1			10	3	0.656	0.796	80	70	12	126	78	123	77	90	88	21.9136	20.3704	1	1	20	20	0	0	42	6 months: thinking of quitting in next 6 months	0	0	0	1	0	self-employed	not receiving a pension or grant	3	0			0
32	5	1	1	1	Afrikaans	48	1	high school	1	0	0	1			12	6	1	0.883	70	100	21	149	99	141	100	79	76.5	21.1927	19.3337	1	1	10	10	0	0	17.5	6 months: thinking of quitting in next 6 months	1	0	0	1	1	unemployed not looking for work	not receiving a pension or grant	1	0
5	1	1	1	1	Afrikaans	41	0	high school	0	0	0	1			10	10	0.725	1	55	98	14	94	74	104	71	119	134.7	40.4192	43.5582	1	1	2	2	0	0	2.3	30 days: thinking of quitting in next 30 days	0	0	0	0	0	unemployed looking for work	not receiving a pension or grant	4	0
38	6	1	1	1	Afrikaans	49	1	primary school	1	0	0	1			19	8	0.727	0.691	10	50	20	103	70	129	85	105	99.5	23.9395	26.9718	0	0			0	1			1	0	0	1	0	employed	not receiving a pension or grant		0	1	3	0
16	2	1	1	1	Afrikaans	74	0	primary school	1	1	0	1			13	15	0.691	0.485	67	100	23	164	80	112	54	112	102.7	28.125	27.7344	0	0			0	1			1	0	1	0	0	unemployed not looking for work	receiving a pension or grant	3	0	1	7	0
13	2	0	1	1	Afrikaans	63	1	high school	1	1	0	1			10	0	0.814	1	80	95	14	132	77	122	74	126	124.6	37.1803	36.8084	0	0			1	0	4.05		1	0	1	0	0	unemployed not looking for work	receiving a pension or grant	2	0			0
10	1	1	1	1	Afrikaans	62	1	high school	1	1	0	1			10	3	0.796	1	70	70	12	152	102	136	90	100	99.4	25.1024	25.8951	0	0			1	0	13		1	0	1	0	0	unemployed not looking for work	receiving a pension or grant		0			0
37	6	1	1	1	Afrikaans	31	1	high school	1	0	1	1		12.3728	22	6	0.85	0.796	45	70	14	139	93	126	90	82	78	23.03	21.2585	1	1	6	4	0	0	5.7	6 months: thinking of quitting in next 6 months	1	0	0	0	0	unemployed not looking for work	not receiving a pension or grant	1	0			0
35	6	0	1	1	Afrikaans	43	0	primary school	0	0	1	1	58.0377	60.3507	11	18	0.725	0.848	50	50	23	134	91	99	67	78	72.1	17.7462	16.666	1	1	10	8	0	0	14	6 months: thinking of quitting in next 6 months	0	0	0	0	1	unemployed looking for work	receiving a pension or grant	1	0			0
33	5	1	1	1	Afrikaans	67	0	never went to school	0	0	0	1			17	3	1	1	8	80	12	149	90	145	99	99	101	25.4028	27.2173	1	0	12		0	0	31.2		0	0	0	0	1	self-employed	receiving a pension or grant		0
24	3	1	1	1	Afrikaans	46	1	tertiary/diploma	0	0	0	1			11	9	1	1	80	100	13	133	96	121	94	121	115.2	36.9272	32.1929	0	0			1	0	0		0	0	1	0	0	self-employed	receiving a pension or grant	1	0
38	6	1	1	1	Afrikaans	19	1	high school	0	0	0	1			16	16	0.228	0.796	55	65	19	99	62	114	80	76	76	20.9024	20.0066	1	1	20	40	0	0	3	not thinking of quitting	0	1	1	1	0	employed	not receiving a pension or grant	2	0			0
24	3	1	1	1	Afrikaans	49	0	primary school	1	0	0	1			11	0	1	1	80	90	13	140	83	141	96	93	103.6	30.9207	31.9393	0	0			1	0			1	0	0	0	0	employed	not receiving a pension or grant	1	0
18	3	0	1	1	Afrikaans	54	0	high school	1	0	0	1			13	1	0.796	1	50	50	12	134	95	124	87	111	116	34.4781	33.7514	0	0			0	1			1	0	0	1	0	unemployed not looking for work	receiving a pension or grant	1	0			0
25	4	0	1	1	Afrikaans	72	0	primary school	1	0	0	1			11	6	0.85	0.848	100	80	16	145	83	124	70	96	86	29.9688	30.385	0	0			1	0	1.35		1	0	0	1	0	unemployed not looking for work	receiving a pension or grant	2	0			0
1	1	0	1	1	Afrikaans	59	0	high school	1	0	1	1	0	12.5052	12	6	1	1	8	100	12	147	85	128	86	62	89.1	27.1704	26.3713	0	0			0	1			1	0	0	0	0	employed	not receiving a pension or grant	3	0			0
22	3	0	1	1	Afrikaans	38	1	primary school	0	0	1	1		6.16161	14	16	0.796	0.76	80	70	19	108	72	131	95	93	79	21.3839	21.7181	0	1		5	0	1		6 months: thinking of quitting in next 6 months	0	0	0	0	0	unemployed not looking for work	receiving a pension or grant	2	0			0
8	1	1	1	1	English	27	0		1	0	0	1			15		1		70			137	84			90		22.8571		0				0	1			1	0	0	0	0	unemployed looking for work	not receiving a pension or grant		0
11	1	1	1	1	Afrikaans	59	1	primary school	1	1	0	1			18	8	1	0.587	90	75	19	141	89	143	103	112	121	31.8616	33.8223	0	0			0	1			1	0	1	0	0	unemployed not looking for work	not receiving a pension or grant	3	0
22	3	0	1	1	Afrikaans	60	0	primary school	1	1	1	1	38.4103	79.6708	13	24	0.587	0.587	50	70	21	136	90	143	96	103	105	28.1943	29.4758	0	0			0	1			1	1	1	1	0	unemployed not looking for work	receiving a pension or grant	3	0			0
24	3	1	1	1	English	49	1	primary school	0	0	0	1			20	9	0.796	0.62	40	50	15	100	71	97	71	71	82			1	1	8	5	0	0	11.2	6 months: thinking of quitting in next 6 months	0	0	0	0	1	unemployed not looking for work	not receiving a pension or grant	2	1
24	3	1	1	1	Afrikaans	84	1	primary school	1	0	1	1	5.7361	79.0257	12	10	0.159	0.796	70	80	13	217	100	177	112	105	89.5			1	1	3	6	0	0	10.2	not thinking of quitting	1	0	0	0	0	unemployed not looking for work	receiving a pension or grant	3	0			0
35	6	0	1	1	Afrikaans	46	0	primary school	0	0	1	1	12.3727	61.3183	14	9	0.883	0.85	80	100	15	117	80	118	83	82	89.3	23.2446	27.5427	1	1	10	2	0	0	13.5	not thinking of quitting	0	0	0	1	0	employed	not receiving a pension or grant	2	0			0
29	4	1	1	1	English	54	0	primary school	1	1	1	1	55.3771	87.8257	13	14	0.62	0.62	76	40		92	62	128	85	95	94	25.2826	26.398	0	0			0	1			1	1	1	1	0	unemployed looking for work	receiving a pension or grant	6	0			0
7	1	0	1	1	Afrikaans	68	0	primary school	1	1	1	1	62.4906	92.5068	16	10	0.656	0.516	70	70	26	142	78	141	69	82	86			0	0			1	0			1	0	1	0	0	unemployed not looking for work	receiving a pension or grant	1	0			0
8	1	1	1	1	Afrikaans	26	1		0	0	0	1			16		0.848		90			152	107			121		35.8025		0				0	1			0	0	0	0	0	unemployed not looking for work	not receiving a pension or grant		0
36	6	0	1	1	Afrikaans	37	0	high school	0	0	0	1			13	0	0.848	1	50	90	12	87	58	99	54	93	105	36.3108	37.5924	0	0			0	1			0	0	0	0	0	unemployed looking for work	receiving a pension or grant	3	0			0
5	1	1	1	1	Afrikaans	49	0	primary school	0	0	0	1			10	5	0.725	0.689	90	90	13	123	80	121	76	72	81.8	22.7694	25.0464	0	0			1	0			0	0	0	0	0	employed	not receiving a pension or grant	2	0
7	1	0	1	1	Afrikaans	59	0	primary school	1	0	1	1	78.9283	54.2966	23	1	0.848	1	53	80	12	138	76	174	98	67	78.4	22.4448	24.4648	0	0			1	0			1	0	0	0	0	self-employed	not receiving a pension or grant	1	0			0
4	1	1	1	1	Afrikaans	49	0	primary school	0	0	0	1			12	6	0.725	1	70	80	12	84	60	116	83	72	75	16.3304	16.7659	1	1	5	5	0	0	7.75	not thinking of quitting	0	0	0	0	0	unemployed looking for work	receiving a pension or grant	2	0
9	1	1	1	1	Afrikaans	78	1		0	0	1	1	40.014	41.5268	13		0.725		80			160	58			78		18.4265		0				1	0			0	0	0	0	0	unemployed not looking for work	receiving a pension or grant		0			0
36	6	0	1	1	Afrikaans	48	0	primary school	0	1	1	1	85.9774	92.5068	17	21	0.62	0.082	50	50	21	115	83	124	87	77	77	22.0741	22.0741	1	1	4	3	0	0	6	6 months: thinking of quitting in next 6 months	0	0	1	0	1	self-employed	not receiving a pension or grant	3	0	1	3	0
12	2	0	1	1	Afrikaans	37	1	high school	0	0	0	1			20	5	-0.066	1	30	50	15	136	86	98	65	74	75.2	19.7232	20.7612		0							0	0	0	0	0	unemployed looking for work	receiving a pension or grant		0			0
26	4	0	1	1	Afrikaans	50	0	high school	1	0	0	1			16	10	0.796	1	80	100	12	144	98	142	85	96	117.9	28.6215	32.4661	1	0	3		0	0			1	0	0	0	0	unemployed not looking for work	receiving a pension or grant	1	0
7	1	0	1	1	Afrikaans	60	1	primary school	1	1	1	1	19.22	67.819	15	1	0.725	1	60	80	12	118	88	148	100	114	112	28.5449	28.4528	1	1	5	4	0	0	10	6 months: thinking of quitting in next 6 months	1	1	1	0	0	unemployed looking for work	receiving a pension or grant	1	0			0
33	5	1	1	1	isiXhosa	46	0		0	0	1	1			15		0.727		6			115	77			98		30.8012		0				0	1			0	1	0	1	0	unemployed looking for work	receiving a pension or grant		0			0
5	1	1	1	1	Afrikaans	36	0	high school	1	0	0	1			19	8	0.157	1	60	50	13	150	110	152	113	108	108	35.4925	37.1128	0	0			1	0	2		1	0	0	0	0	employed	not receiving a pension or grant	1	0
14	2	1	1	1	Afrikaans	39	0	high school	0	0	0	1			18	4	0.62	0.552	80	80	32	113	86	126	91	110	101.5	36.5736	35.4979	1	0	3		0	0	3		0	0	0	0	0	unemployed looking for work	not receiving a pension or grant	2	0
28	4	1	1	1	Afrikaans	48	0	never went to school	1	0	1	1		81.3911	21	21	0.222	0.186	40	20	39	150	105	119	90	114	141.6	46.2019	51.6129	1	0	10		0	0	13.5		1	0	0	1	0	employed	receiving a pension or grant	1	0	2	42	0
38	6	1	1	1	Afrikaans	48	1	primary school	0	0	0	1			16	18	0.727	0.623	85	65	28	123	84	108	82	72	69.7	16.598	15.2415	0	1		3	1	0		6 months: thinking of quitting in next 6 months	0	0	0	0	1	employed	not receiving a pension or grant		0			0
1	1	0	1	1	Afrikaans	60	0		1	0	1	1	55.3247	18.4683	12		1		7			152	80			109				1		4		0	0	8.6		1	0	0	1	0	unemployed not looking for work	receiving a pension or grant		0			0
20	3	0	1	1	Afrikaans	30	0	high school	0	0	1	1		93.3008	10	0	0.848	1	80	90	22	107	93	106	80	102	105	33.7425	35.2095	0	0			1	0	0.2		0	0	0	0	0	unemployed not looking for work	not receiving a pension or grant	2	1	1	1	0
3	1	0	1	1	isiXhosa	29	0	primary school	1	0	0	1			12	10	1	0.623	70	80		140	104	149	109	61	64	16.8889	21.8667	0	0			0	1			1	1	0	0	0	unemployed not looking for work	receiving a pension or grant	4	0			0
9	1	1	1	1	Afrikaans	57	0	high school	1	0	0	1			10	7	1	0.62	80	80	21	159	95	170	99	85	84	25.6369	27.2993	0	0			0	1			1	0	0	0	0	unemployed not looking for work	receiving a pension or grant	2	0			0
34	6	0	1	1	Afrikaans	52	0	primary school	0	1	1	1	65.3457	92.5068	17	3	0.691	1	50	100	26	124	91	136	90	102	106			0	0			1	0	5.5		0	1	1	1	0	unemployed not looking for work	not receiving a pension or grant	3	0			0
33	5	1	1	1	isiXhosa	55	0	primary school	1	0	1	1			13	11	0.62	0.055	7	80		151	113	130	93	91	80	25.3902	24.974	1	1	2	2	0	0		30 days: thinking of quitting in next 30 days	1	1	0	1	1	unemployed looking for work	not receiving a pension or grant	3	1			0
14	2	1	1	1	Afrikaans	49	0	high school	1	1	0	1			11	3	0.848	1	70	98	13	112	83	111	84	117	123	48.8988	48.4878	0	0			0	1			1	0	1	0	0	unemployed not looking for work	not receiving a pension or grant	3	0
37	6	1	1	1	Afrikaans	61	0	primary school	1	1	0	1			12	8	1	0.138	50	90	29	157	97	127	92	109	118	27.5312		0	1		3	1	0	5.2	6 months: thinking of quitting in next 6 months	1	0	1	0	0	unemployed not looking for work	receiving a pension or grant	2	0	1	1	0
20	3	0	1	1	Afrikaans	56	0	primary school	1	1	0	1			10	3	0.725	1	50	50	13	111	69	129	70	95	75	18.7191	21.6419	1	0	2		0	0			0	1	1	0	0	unemployed looking for work	receiving a pension or grant	2	0
22	3	0	1	1	English	44	0	primary school	1	1	1	1		55.4793	15	25	1	1	60	70	21	127	93	127	101	75	100	22.8928	22.8928	0	0			0	1			1	1	1	0	0	unemployed not looking for work	receiving a pension or grant	2	1			0
37	6	1	1	1	Afrikaans	41	1	primary school	0	0	0	1			15	2	0.62	1	70	90	17	134	86	115	81	76	78	22.1367	21.7738	0	1		2	0	1		6 months: thinking of quitting in next 6 months	0	1	0	0	0	unemployed not looking for work	not receiving a pension or grant	2	1			0
6	1	0	1	1	Afrikaans	34	0	primary school	0	0	1	1	20.5951	73.7987	27	15	0.088	0.727	80	80	18	127	102	128	81	155		55.6586	55.9116	0	0			0	1			0	0	0	0	0	unemployed looking for work	receiving a pension or grant	1	0			0
5	1	1	1	1	Afrikaans	34	1	high school	0	0	0	1			14	3	1	0.796	90	80	15	112	72	110	75	82	88	19.5747	20.0408	0	0			0	1			0	0	0	0	0	unemployed not looking for work	receiving a pension or grant	4	0
23	3	1	1	1	Afrikaans	28	0	high school	1	1	0	1			13	0	0.848	1	70	50	13	130	90	132	104	118	116	42.542	40.3491	0	0			0	1			1	1	1	0	0	employed	not receiving a pension or grant	2	0
29	4	1	1	1	isiXhosa	38	0	primary school	1	1	0	1			15	12	0.725	0.691	60	60		131	90	115	80	109	110	36.0519	32.8473	0	0			0	1			1	0	1	0	0	unemployed looking for work	receiving a pension or grant	2	0			0
8	1	1	1	1	Afrikaans	39	0	high school	1	0	0	1			18	6	1	0.796	60	80	12	149	111	152	108	106	98.8	34.9975	37.6961	0	0			0	1			1	0	0	0	0	employed	receiving a pension or grant	2	0
20	3	0	1	0	Afrikaans	65	1	high school	1	0	0	1			12	4	0.796	1	70	80	16	164	107	128	89	105	101	32.3232	27.5482	0	0			0	1			1	0	0	0	0	unemployed not looking for work	receiving a pension or grant	3	0
20	3	0	1	1	Afrikaans	51	0	high school	1	0	0	1			12	0	0.727	1	60	80	12	127	93	146	77	108	109	30.116	33.4622	0	0			0	1			1	0	0	0	0	unemployed not looking for work	not receiving a pension or grant		0
36	6	0	1	1	Afrikaans	48	1	primary school	0	0	1	1	87.9849	100	21	24	0.082	0.414	60	100	28	105	71	101	70	77	70	16.8122	16.8122		0							0	0	0	0	0	unemployed looking for work	not receiving a pension or grant	4	0			0
13	2	0	1	1	Afrikaans	21	0	high school	0	1	0	1			11	9	0.848	0.85	70	80	24	97	74	99	72	68	65.3	18.0092	17.4282	0	0			0	1			0	0	1	0	1	unemployed not looking for work	receiving a pension or grant	1	1
37	6	1	1	1	Afrikaans	44	0	primary school	1	0	1	1	52.1997	72.2273	15	11	0.814	1	50	80	17	157	112	141	106	95	102.5	29.9688	29.1363	1	1	7	5	0	0	10.15	6 months: thinking of quitting in next 6 months	1	0	0	0	0	unemployed not looking for work	receiving a pension or grant	2	0			0
35	6	0	1	1	Afrikaans	76	0	primary school	1	0	1	1	0	53.8252	11	15	-0.041	-0.181	50	70	37	85	59	118	61	67	65.7			0	1		3	1	0		not thinking of quitting	1	0	0	1	0	unemployed not looking for work	receiving a pension or grant	2	0			0
33	5	1	1	1	isiXhosa	25	1		0	0	0	1			18		0.848		6			134	90			77		18.8092		0				0	1			0	1	0	1	0	unemployed looking for work	not receiving a pension or grant		0			0
27	4	1	1	1	Afrikaans	59	0	primary school	1	0	0	1			14	8	0.796	1	20	90	13	156	102	150	97	92	94.4	32.4444	30.6667	0	0			0	1			1	0	0	0	0	unemployed not looking for work	receiving a pension or grant	2	0
33	5	1	1	1	isiXhosa	61	1	primary school	1	1	0	1			14	13	0.623	0.621	8	70		156	91	122	71	127	130	38.4083	39.7924	0	0			0	1			1	0	1	1	1	unemployed not looking for work	receiving a pension or grant	5	0			0
14	2	1	1	1	Afrikaans	56	1	high school	0	1	0	1			12	16	0.585	0.812	70	100	17	131	86	139	93	104	101	30.0781	30.4688	1	1	6	6	0	0	11.7	6 months: thinking of quitting in next 6 months	0	0	1	0	0	unemployed not looking for work	receiving a pension or grant	3	0
33	5	1	1	1	isiXhosa	51	0	never went to school	0	0	1	1			15	17	0.516	0.62	7	40		126	81	117	73	77	78	18.8588	21.4903	0	0			0	1			0	1	0	1	0	unemployed looking for work	not receiving a pension or grant	4	0	2	2	0
6	1	0	1	1	Afrikaans	21	1	high school	0	0	1	1	64.3331	61.0206	11	24	0.689	0.779	90	70	21	108	71	109	75	69	73	21.5139	21.0477	1	1	20	12	0	0	8	not thinking of quitting	0	0	0	1	0	unemployed looking for work	not receiving a pension or grant	3	0			0
16	2	1	1	1	Afrikaans	60	0	never went to school	1	1	1	1	53.5091	79.1415	13	21	0.689	1	45	50	26	147	95	169	110	97	90.4	25.9695	24.6711	1	1	10	2	0	0	22.5	30 days: thinking of quitting in next 30 days	1	1	1	0	0	unemployed not looking for work	receiving a pension or grant	1	0			0
16	2	1	1	1	Afrikaans	74	0	primary school	1	1	1	1	67.3509	85.8738	13	7	0.62	0.796	55	100	22	165	101	161	88	105	98.9	32.4619	33.3276	0	0			0	1			1	1	1	0	0	unemployed not looking for work	receiving a pension or grant		0			0
29	4	1	1	1	English	69	0	primary school	1	0	1	1	26.8096	60.4086	14	0	0.725	0.656	50	70	28	158	101	103	65	109	112.3	36.5126	36.5938	0	0			1	0			1	1	0	0	0	unemployed not looking for work	receiving a pension or grant	2	0			0
19	3	1	1	1	Afrikaans	84	1		1	0	1	1	33.8018	47.5643	11		0.691		70			194	90			112		34.4496		0				1	0	11.4		1	1	0	0	0	unemployed not looking for work	receiving a pension or grant		0			0
8	1	1	1	1	Afrikaans	68	1	primary school	1	0	0	1			24	7	0.727	1	60	100	12	183	93	148	85	89		19.9481		0	0			1	0			1	1	0	0	1	unemployed not looking for work	receiving a pension or grant	2	0
17	2	1	1	1	Afrikaans	43	1	primary school	0	0	0	1			12	1	0.193	0.883	60	65	15	92	64	122	89	63	65	16.2331	17.0874	0	1		3	1	0	3.45	6 months: thinking of quitting in next 6 months	0	1	0	1	1	unemployed not looking for work	not receiving a pension or grant		1
3	1	0	1	1	isiXhosa	47	0	primary school	1	1	1	1			12	8	0.727	0.85	50	80		189	113	146	111	102	119	30.4218	32.45	0	0			0	1			1	1	1	0	0	unemployed not looking for work	receiving a pension or grant	2	1			0
4	1	1	1	1	Afrikaans	65	1	primary school	1	0	1	1	52.0151	30.3697	19	0	0.124	0.796	30	60	12	124	87	131	87	107	109	29.7211	31.8549	0	0			1	0			1	1	0	0	0	unemployed not looking for work	receiving a pension or grant	3	0			0
23	3	1	1	1	Afrikaans	37	0	primary school	1	0	0	1			11	20	0.848	1	50	80	14	158	102	163	102	93	89	28.0843	28.4799	0	0			0	1			1	0	0	0	0	unemployed looking for work	not receiving a pension or grant	1	0
29	4	1	1	1	English	58	0	primary school	1	1	1	1	63.6226	72.9634	17	19	0.62	0.516	70	70		160	106	175	106	105	101	33.9125	28.578	0	0			0	1			1	1	1	1	0	unemployed not looking for work	receiving a pension or grant	2	0			0
29	4	1	1	1	English	53	0	primary school	1	0	0	1			12	17	0.255	0.62	75	80		106	72	112	90	109	107	37.9491	37.9491	0	0			0	1			1	1	0	1	0	unemployed not looking for work	not receiving a pension or grant	3	0
21	3	0	1	1	Afrikaans	63	0		0	0	0	1			12		0.796		90			113	81			91		26.1719		0				0	1			0	0	0	0	0	unemployed not looking for work	receiving a pension or grant		0			0
14	2	1	1	1	Afrikaans	30	0		0	0	0	1			16		0.848		50			101	79			94		37.9491		0				0	1			0	0	0	0	0	employed	receiving a pension or grant		0
4	1	1	1	1	Afrikaans	49	0	primary school	1	1	0	1			12	14	0.62	1	50	60	12	126	88	152	101	122	108	36.8531	37.8946	1	1	4	6	0	0	6.2	6 months: thinking of quitting in next 6 months	1	0	1	1	0	unemployed looking for work	receiving a pension or grant	2	0
34	6	0	1	1	Afrikaans	63	0	high school	1	1	0	1			11	12	0.848	0.848	70	60	26	160	85	155	92	110	115	28.7811	30.6746	0	0			1	0	4.05		1	0	1	0	0	unemployed not looking for work	receiving a pension or grant	7	0	1	4	0
33	5	1	1	1	isiXhosa	40	0	primary school	1	0	0	1			11	10	0.656	0.727	5	10		172	115	145	109	95	95	30.8185	32.8731	0	0			0	1			1	0	0	1	0	unemployed looking for work	receiving a pension or grant	3	0			0
16	2	1	1	0	Afrikaans	48	0		1	0	0	1			18		0.62		45			140	88			90				1		5		0	0	8.25		1	1	0	0	0	unemployed not looking for work	receiving a pension or grant		0
16	2	1	1	1	Afrikaans	50	0	never went to school	1	0	1	1	80.166	69.0183	12	14	0.656	0.85	80	100	12	103	72	112	77	97	97.1	37.223	33.3276	1	1	20	4	0	0	39	30 days: thinking of quitting in next 30 days	1	1	1	1	1	unemployed not looking for work	not receiving a pension or grant	3	0			0
7	1	0	1	1	Afrikaans	41	1		0	0	1	1	56.3019	47.6884	16		1		90			130	90			90				1		20		0	0	29		0	0	0	0	1	employed	not receiving a pension or grant		0			0
9	1	1	1	1	Afrikaans	44	1	high school	0	0	0	1			19	22	0.725	0.516	50	50	12	124	85	111	80	73	65	19.5918	20.1143	0	0			1	0			0	0	0	0	0	unemployed not looking for work	not receiving a pension or grant		0
3	1	0	1	1	isiXhosa	51	0	primary school	0	1	0	1			11	7	1	0.796	90	90		131	90	156	102	97	100.1	30.4688	31.6406	0	0			0	1			0	1	1	1	0	unemployed looking for work	receiving a pension or grant	2	0			0
36	6	0	1	1	Afrikaans	53	0	primary school	1	1	1	1	74.0398	100	13	25	0.691	0.62	30	80	27	148	96	135	94	113	116	33.3333	32.8889	0	0			1	0	6.8		1	0	1	0	0	unemployed not looking for work	receiving a pension or grant	4	0	1	3	0
20	3	0	1	1	Afrikaans	64	0	high school	1	0	0	1			10	18	1	1	90	80	17	127	93	131	78	91	88	26.5021	24.1288	1	0	18		0	0			1	0	0	0	0	unemployed not looking for work	receiving a pension or grant	3	0			0
10	1	1	1	1	Afrikaans	54	0	primary school	1	1	0	1			18	4	1	0.848	80	80	12	143	91	154	87	119	119	34.375	34.2578	1	1	3	3	0	0	6.15	6 months: thinking of quitting in next 6 months	1	0	1	0	0	employed	not receiving a pension or grant	1	0			0
7	1	0	1	1	Afrikaans	71	1		1	0	1	1		53.5274	15		0.516		60			142	85			70				0				0	1			1	1	0	0	1	unemployed not looking for work	not receiving a pension or grant		0			0
32	5	1	1	1	Afrikaans	26	0	high school	0	0	0	1			16	10	0.656	1	50	100	14	106	68	116	77	74	64.6	21.0962	26.6542	1	1	7	4	0	0	4.9	30 days: thinking of quitting in next 30 days	0	0	0	0	1	unemployed not looking for work	receiving a pension or grant	6	0
19	3	1	1	1	Afrikaans	76	0	primary school	1	0	0	1			12	4	1	0.796	50	100	12	150	90	104	56	96	91.5	24.1672	24.0556	0	0			0	1			1	1	0	0	0	unemployed not looking for work	receiving a pension or grant		0			0
25	4	0	1	1	Afrikaans	30	0	high school	0	0	0	1			19	16	0.85	1	37	90	22	98	70	97	77	106	120.5	40.8348	41.0668	0	0			1	0	8		0	0	0	1	0	unemployed not looking for work	receiving a pension or grant	3	0			0
8	1	1	1	1	Afrikaans	22	0	high school	0	0	0	1			12	6	0.848	1	70	100	12	113	79	104	70	87	78.5	31.2175	31.717	0	0			0	1			0	0	0	0	0	employed	receiving a pension or grant		0
2	1	0	1	1	Afrikaans	35	1	primary school	0	0	0	1			11	2	0.76	1	99	90	12	107	71	139	87	76	68.5	17.3745	17.0203	1	0	3		0	0	1.65		0	0	0	0	0	unemployed looking for work	not receiving a pension or grant		1
12	2	0	1	1	Afrikaans	45	0	high school	0	1	1	1	23.577	86.5437	10	2	0.796	0.725	50	80	17	113	80	111	75	78	85.5	27.3438	29.6875	0	0			0	1			0	0	1	0	0	unemployed not looking for work	receiving a pension or grant	2	0			0
30	5	0	1	1	Afrikaans	45	0	high school	1	0	0	1			18	7	0.848	1	70	100	13	144	95	128	89	80	90	25.8022	27.6787	0	0			0	1			1	0	0	0	1	unemployed looking for work	not receiving a pension or grant	1	0			0
7	1	0	1	1	Afrikaans	70	1	high school	1	0	1	1	63.5019	66.3882	18	0	0.725	1	60	90	12	206	100	175	91	87	83	28.1025	25.2202	0	0			0	1			1	1	0	0	0	unemployed looking for work	not receiving a pension or grant		0			0
37	6	1	1	1	Afrikaans	42	1	high school	0	0	1	1	100	86.4197	16	8	0.727	0.85	50	60	17	94	67	116	79	60		23.5666	24.858	1	1	2	2	0	0	3.1	6 months: thinking of quitting in next 6 months	0	1	0	1	1	unemployed not looking for work	receiving a pension or grant	20	0			0
26	4	0	1	1	Afrikaans	58	0	high school	1	1	0	1			12	0	0.796	1	50	80	15	118	71	133	79	114	117.3	35.2941	35.2941	0	0			1	0	20		1	0	1	1	0	unemployed not looking for work	receiving a pension or grant	2	0			0
33	5	1	0	0	Afrikaans	34	0	high school	1	0	1	1	90.6415	20.3374	15	10	0.656	1	6	80	14	158	111	116	77	90	78	29.6427	24.0346	0	0			0	1			1	0	0	1	0	unemployed looking for work	not receiving a pension or grant	3	0			0
26	4	0	1	1	Afrikaans	57	0	primary school	1	1	0	1			12	10	0.796	0.796	50	80	24	147	89	149	90	110	122.9	33.0783	32.4434	0	0			1	0			1	0	1	0	0	unemployed not looking for work	receiving a pension or grant	5	0
37	6	1	1	1	Afrikaans	51	1	high school	1	0	1	1	81.3132	73.6829	13	8	0.727	0.516	60	60	22	212	142	123	89	91	90	26.4381	25.2363	0	0			1	0	15.5		1	1	1	0	0	employed	receiving a pension or grant	1	0			0
19	3	1	1	1	Afrikaans	49	0	high school	0	0	0	1			12	24	1	1	70	50	27	193	109	147	85	99	93.9	32.0461	31.7657	0	0			0	1			0	1	0	0	0	unemployed not looking for work	receiving a pension or grant	1	0			0
11	1	1	1	1	Afrikaans	74	1	primary school	1	1	0	1			14	0	0.516	0.727	80	50	14	119	75	128	83	98	95.5	24.1504	23.8663	0	0			0	1			1	0	1	0	0	unemployed not looking for work	receiving a pension or grant	2	0
36	6	0	1	1	Afrikaans	46	1	high school	0	0	0	1			16	6	0.656	1	60	70	16	102	69	117	80	74	80	18.1422	18.4911	1	1	20	5	0	0	34	30 days: thinking of quitting in next 30 days	0	0	0	0	0	unemployed looking for work	not receiving a pension or grant		0			0
34	6	0	1	1	Afrikaans	56	0	never went to school	0	0	0	1			23	1	0.848	1	40	100	13	156	86	146	84	72	73	17.9754	16.0631	0	1		5	1	0	7.6	30 days: thinking of quitting in next 30 days	0	0	0	1	0	unemployed looking for work	receiving a pension or grant	2	0			0
22	3	0	1	1	English	34	0	high school	1	1	1	1		5.97965	11	29	0.796	1	70	80	36	128	87	129	93	97	92	26.5021	27.6888	0	0			0	1			1	0	1	0	0	employed	not receiving a pension or grant	3	0			0
5	1	1	1	1	Afrikaans	60	0	primary school	1	0	0	1			14	4	0.796	1	70	95	12	125	95	123	94	95	93	27.268	23.4159	0	0			0	1			0	1	0	0	0	unemployed looking for work	receiving a pension or grant	4	0
22	3	0	1	1	Afrikaans	51	0	primary school	1	1	0	1			11	0	0.516	1	50	60	15	149	107	148	90	116	113	42.542	40.3491	1	0	5		0	0	7.75		1	0	1	1	0	unemployed not looking for work	not receiving a pension or grant	3	0			0
17	2	1	1	1	Afrikaans	60	0	primary school	1	0	0	1			17	8	0.516	0.623	50	55	20	120	77	136	88	94	98	28.0404	27.6398	0	0			1	0	5.1		1	1	0	0	0	unemployed looking for work	receiving a pension or grant	3	0
11	1	1	1	1	Afrikaans	61	0	high school	1	0	0	1			14	12	0.85	0.796	60	60	15	96	64	137	87	75				0	0			0	1			1	0	0	0	0	unemployed not looking for work	receiving a pension or grant	3	0
34	6	0	1	1	Afrikaans	66	0	primary school	1	1	1	1		66.1897	13	2	0.848	1	60	100	12	152	91	167	90	102	105	26.3702	26.7759	0	0			1	0	12.5		1	0	1	0	0	unemployed not looking for work	receiving a pension or grant	5	0	2	10	0
10	1	1	1	1	Afrikaans	41	0	high school	1	0	0	1			14	5	0.028	0.796	80	80	13	128	82	124	80	81	84.5	27.4077	26.9438	0	0			0	1			1	0	0	0	0	employed	not receiving a pension or grant		0			0
3	1	0	1	1	Afrikaans	48	0	never went to school	1	1	0	1			13	9	0.028	0.725	75	70		159	96	115	79	98	108	28.3052	34.3093	0	0			0	1			1	0	1	0	0	unemployed not looking for work	not receiving a pension or grant	1	0			0
6	1	0	1	1	Afrikaans	33	0	primary school	0	0	0	1			22	14	0.193	0.796	50	60	13	103	72	120	71	98	75	27.2817	28.6281	1	1	20	5	0	0	16	not thinking of quitting	0	0	0	0	0	unemployed not looking for work	receiving a pension or grant	2	0
3	1	0	1	1	English	39	0	high school	0	1	0	1			15	7	0.796	0.725	60	80		127	95	167	89	110	102	32.831	32.2772	0	0			0	1			0	0	1	0	0	employed	not receiving a pension or grant	1	0			0
21	3	0	1	1	Afrikaans	77	0	never went to school	1	0	0	1			19	6	0.725	1	50	70	14	141	69	141	77	90	77	27.6646	26.6586	0	0			0	1			1	0	0	0	0	unemployed not looking for work	receiving a pension or grant	4	0			0
21	3	0	1	1	Afrikaans	31	1	high school	1	1	1	1	8.55521	47.6884	10	5	0.796	0.796	70	70	20	151	110	165	110	98	106.5	30.8463	34.1124	0	0			0	1			1	0	1	0	0	unemployed looking for work	not receiving a pension or grant	2	0			0
24	3	1	1	1	Afrikaans	61	0	high school	1	1	0	1			11	9	1	0.744	60	60	13	114	77	146	85	89	95.5	21.8032	22.5174	0	0			0	1			1	0	1	0	0	unemployed not looking for work	receiving a pension or grant	3	0
27	4	1	1	1	Afrikaans	49	0	primary school	0	0	1	1	76.5585	80.4979	17	7	1	1	60	100	24	159	113	142	97	80	84	24.1217	23.2446	1	1	5	3	0	0	7.75	not thinking of quitting	1	0	0	0	1	unemployed looking for work	not receiving a pension or grant	3	0			0
3	1	0	1	1	isiXhosa	48	1	primary school	1	1	0	1			11	5	1	0.848	80	90		148	85	145	83					0	0			0	1			1	0	0	1	0	employed	not receiving a pension or grant	1	0			0
3	1	0	1	1	Afrikaans	55	0	never went to school	1	1	0	1			12	9	1	0.796	100	70		165	107	164	104	106	107.5	37.1126	38.1501	0	0			0	1			1	0	1	1	0	employed	not receiving a pension or grant	1	0
33	5	1	1	1	isiXhosa	22	0	tertiary/diploma	0	0	0	1			10	15	1	0.796	8	95		94	63	107	75	77	85	19.2234	23.4952	0	0			0	1			0	0	0	0	0	unemployed looking for work	receiving a pension or grant	2	0			0
23	3	1	1	1	Afrikaans	71	0	primary school	1	1	0	1			10	5	0.727	0.71	80	60	23	164	78	189	87	86	75	26.8407	24.064	0	0			0	1			1	1	1	0	0	unemployed not looking for work	receiving a pension or grant		0
14	2	1	1	1	Afrikaans	58	0	high school	1	0	1	1		41.5268	18	6	1	1	90	90	12	131	87	135	86	85	93.5	22.9591	24.2764	1	1	5	15	0	0	10.25	not thinking of quitting	1	0	0	1	0	unemployed not looking for work	not receiving a pension or grant	1	0			0
4	1	1	1	1	Afrikaans	66	0	high school	1	0	0	1			12	9	0.264	0.691	75	80	14	136	95	168	105	94	85	29.3847	28.1567	0	0			0	1			1	0	0	0	0	unemployed not looking for work	receiving a pension or grant		0
12	2	0	1	1	Afrikaans	53	0	high school	1	0	0	1			20	7	-0.077	0.159	100	50	20	143	90	149	91	123	102	33.6123	34.6627	0	0			0	1			1	0	0	1	0	unemployed not looking for work	receiving a pension or grant	4	0			0
20	3	0	1	1	Afrikaans	63	0	primary school	1	1	0	1			10	8	0.848	1	100	80	15	139	88	167	107	103	99	32.4557	32.05	0	0			1	0	0.5		1	0	1	0	0	unemployed not looking for work	receiving a pension or grant	3	0			0
17	2	1	1	1	Afrikaans	39	0	primary school	1	0	1	1		65.5942	15	10	0.193	0.62	40	40	23	141	99	127	89	125	96	37.5776	37.5776	1	1	5	5	0	0	5	6 months: thinking of quitting in next 6 months	1	1	0	1	0	unemployed not looking for work	receiving a pension or grant	3	0			0
31	5	0	1	1	Afrikaans	47	0	primary school	1	0	0	1			25	11	0.725	0.796	70	30	14	136	84	149	106	80	86.6	24.0346	21.2306	1	1	5	7	0	0	7.25	30 days: thinking of quitting in next 30 days	1	1	0	1	0	employed	not receiving a pension or grant	3	0			0
23	3	1	1	1	Afrikaans	52	0	primary school	1	1	0	1			20	1	0.691	0.675	40	50	15	179	99	203	111	107	102	32.0291	30.2978	1	0	12		0	0			1	0	1	0	0	unemployed not looking for work	not receiving a pension or grant	2	0
16	2	1	1	1	Afrikaans	59	1	primary school	1	0	0	1			17	9	0.656	0.796	100	50	20	141	87	151	83	92	91.9	22.9819	22.3435	1	1	2	2	0	0	4.1	6 months: thinking of quitting in next 6 months	1	1	0	0	1	unemployed not looking for work	not receiving a pension or grant	10	0			0
16	2	1	1	1	Afrikaans	46	0	never went to school	1	0	0	1			17	17	0.812	0.725	55	100	33	127	92	129	86	89	88.9	30.8329	30.0215	0	0			0	1			1	1	0	0	0	unemployed looking for work	not receiving a pension or grant	3	0			0
3	1	0	1	1	Afrikaans	40	0	primary school	1	0	0	1			17	10	0.193	0.725	70	80		142	93	138	103	128	125.2	45.7247	49.6113	0	0			0	1			1	0	0	0	0	unemployed looking for work	receiving a pension or grant	3	0
29	4	1	1	1	English	54	0	primary school	0	1	0	1			11	12	0.883	0.585	60	70		126	96	127	89	83	90	25.5367	25.7098	0	0			0	1			1	0	1	0	1	employed	not receiving a pension or grant	5	0			0
4	1	1	1	1	Afrikaans	60	1	primary school	1	0	1	1	47.5925	79.0257	14	6	0.689	1	60	80	12	122	79	170	103	81	81.5	18.8677	21.3048	0	0			1	0	24		1	0	0	0	0	unemployed not looking for work	receiving a pension or grant	1	0			0
6	1	0	1	1	Afrikaans	23	0	high school	1	0	0	1			13	13	1	1	100	100	12	158	113	111	81	94	77	31.2026	24.9199	1	0	6		0	0	2.4		1	0	0	1	0	unemployed looking for work	receiving a pension or grant		0
19	3	1	1	1	Afrikaans	70	0	never went to school	1	0	1	1	0	23.8525	12	0	0.796	1	100	100	12	161	91	164	89	98	92	27.6361	29.0179	0	0			0	1			1	1	0	0	0	unemployed not looking for work	receiving a pension or grant	1	0			0
28	4	1	1	1	Afrikaans	71	0		1	0	1	1	60.1358	60.3424	22		0.848		70			128	73			88		27.5482		0				0	1			1	1	0	1	0	unemployed not looking for work	receiving a pension or grant		0			0
10	1	1	1	1	Afrikaans	31	0	primary school	1	1	0	1			15	2	1	0.725	80	70	12	109	87	108	78	89	95	26.6389	27.8876	0	0			0	1			1	0	1	0	0	unemployed not looking for work	receiving a pension or grant	1	0			0
21	3	0	1	1	Afrikaans	72	0	primary school	1	0	0	1			18	1	0.656	0.814	40	65	13	163	93	167	92	100	90	29.7211	26.6728	0	0			0	1			1	1	0	0	0	unemployed not looking for work	receiving a pension or grant	3	0			0
19	3	1	1	1	Afrikaans	33	0	high school	0	0	0	1			12	2	1	1	30	80	12	95	64	108	71	80	77	23.0112	21.2853	1	0	3		0	0			0	0	0	0	0	employed	not receiving a pension or grant	2	0			0
19	3	1	1	1	Afrikaans	52	0	primary school	1	0	0	1			17	10	1	0.727	30	50	19	140	80	145	95	105	99	30.478	30.6572	0	0			1	0			1	0	0	0	0	unemployed not looking for work	not receiving a pension or grant	1	0
8	1	1	1	1	Afrikaans	71	0	high school	1	0	0	1			14	3	0.516	0.85	30	80	18	187	95	147	73	110	106	31.3469	26.1878	0	0			0	1			1	0	0	0	0	unemployed not looking for work	receiving a pension or grant		0
13	2	0	1	1	Afrikaans	52	1	primary school	1	0	1	1	58.1167	66.9506	19	4	0.691	0.883	80	35	19	133	84	113	76	71	70.5	18.9619	17.1029	0	0			1	0	4.5		1	0	0	0	1	unemployed not looking for work	not receiving a pension or grant	4	0			0
27	4	1	1	1	Afrikaans	71	1	never went to school	0	0	0	1			21	3	0.76	0.743	100	70	23	136	88	131	57	111	87	35.083	35.083	0	0			0	1			0	1	0	0	0	unemployed not looking for work	receiving a pension or grant	3	0
15	2	0	1	1	Afrikaans	41	1	high school	0	0	0	1			10	9	1	0.725	80	90	38	111	77	119	82	77	77	23.0518	22.68	1	0	2		0	0	1.9		1	1	0	1	1	unemployed looking for work	receiving a pension or grant	2	0
2	1	0	1	1	Afrikaans	48	0	high school	1	1	0	1			11	4	1	1	90	70	13	101	69	122	81	98	100	28	30.6667	0	0			0	1			1	0	1	0	0	employed	not receiving a pension or grant	2	0
16	2	1	1	0	Afrikaans	55	1		1	0	0	1			14		0.516		45			211	126			84		20.4783		1		10		0	0	18.5		1	1	0	0	0	unemployed not looking for work	receiving a pension or grant		0			0
33	5	1	1	1	isiXhosa	19	0	high school	0	0	0	1			10	18	1	0.656	9	60		113	68	116	66	94	93	28.2284	31.9922	1	1	2	3	0	0	0.2	6 months: thinking of quitting in next 6 months	0	0	0	0	0	student	not receiving a pension or grant		0			0
31	5	0	1	1	Afrikaans	42	1	high school	1	1	0	1			18	2	0.848	0.848	40	60	14	159	106	129	91	104	101.4	29.0548	29.0548	0	0			1	0	5.5		1	0	1	1	0	unemployed not looking for work	receiving a pension or grant	4	0
2	1	0	1	1	isiXhosa	34	1	high school	1	1	0	1			12	4	0.883	1	85	80	12	127	73	135	95	100	117	49.3097	47.5016	0	0			0	1			1	0	1	0	0	unemployed looking for work	not receiving a pension or grant	1	0			0
8	1	1	1	1	Afrikaans	42	1	high school	0	0	0	1			20	8	0.222	1	60	50	13	145	89	140	96	74	74.6	17.2635	17.9247	1	1	20	15	0	0	22	6 months: thinking of quitting in next 6 months	0	0	0	1	0	unemployed looking for work	not receiving a pension or grant	2	0
12	2	0	1	1	Afrikaans	53	0	primary school	1	1	0	1			23	2	0.291	0.796	90	55	17	117	70	113	75	108	104	29.3333	31.1111	0	0			1	0	2.75		1	0	1	0	0	unemployed not looking for work	not receiving a pension or grant	4	0			0
18	3	0	1	1	Afrikaans	40	0	never went to school	1	0	1	1	14.2913	93.8632	19	21	0.848	0.796	90	50	39	96	74	103	73	76	88.5	20.4801	21.4088	0	0			0	1			1	0	0	0	0	unemployed not looking for work	receiving a pension or grant		0			0
25	4	0	1	1	Afrikaans	57	1	primary school	1	1	0	1			16	2	0.85	0.76	65	75	15	123	79	137	78	107	104.2	31.2461	30.6148	0	0			1	0	2.8		1	1	1	0	0	unemployed not looking for work	receiving a pension or grant	2	0			0
31	5	0	1	1	Afrikaans	51	1	high school	1	1	0	1			10	13	0.71	0.273	50	80	37	115	70	128	81	92	89.5	22.8374	22.8374	1	0	3		0	0	4.65		1	1	1	0	1	unemployed not looking for work	receiving a pension or grant	4	0			0
13	2	0	1	1	Afrikaans	53	0	primary school	1	1	1	1	66.9736	100	17	16	0.088	0.746	80	90	18	122	90	120	82	131	134	44.4274	44.0002	0	0			0	1			1	0	1	1	0	unemployed not looking for work	receiving a pension or grant	2	0			0
1	1	0	1	1	Afrikaans	58	0	high school	1	1	0	1			12	8	0.516	1	7	100	12	142	83	153	97	103	93	29.8213	29.6113	0	0			0	1			1	0	1	0	0	unemployed looking for work	not receiving a pension or grant	3	0
16	2	1	1	1	Afrikaans	69	0	primary school	0	0	0	1			11	3	0.796	0.364	55	50	32	126	77	125	75	99	89	28.5665	28.1337	0	0			0	1			0	1	0	0	0	unemployed not looking for work	receiving a pension or grant	1	0			0
17	2	1	1	1	Afrikaans	43	1	high school	0	0	1	1		68.6626	28	19	0.157	0.291	25	80	14	95	67	134	83	94	87.1	24.6914	23.4568	1	1	40	13	0	0	74	6 months: thinking of quitting in next 6 months	0	0	0	1	0	unemployed looking for work	not receiving a pension or grant	2	0			0
12	2	0	1	1	Afrikaans	56	0	primary school	1	1	0	1			19	2	0.814	1	75	50	18	148	100	120	82	93	97.8	25.721	26.986	0	1		3	1	0	0.9	6 months: thinking of quitting in next 6 months	1	0	1	0	0	unemployed looking for work	not receiving a pension or grant	2	0			0
1	1	0	1	1	Afrikaans	56	1	primary school	1	0	0	1			18	6	0.85	1	8	100	12	122	85	144	85	118	119.6	37.3411	37.8857	0	0			0	1			1	0	0	0	0	unemployed looking for work	receiving a pension or grant	3	0
24	3	1	1	1	Afrikaans	62	1	high school	1	0	0	1			18	4	1	1	80	100	13	145	99	156	91	74	73.8	18.8707	18.3989	1	0	5		0	0	11.75		1	0	0	0	0	unemployed looking for work	receiving a pension or grant	1	0
16	2	1	1	1	Afrikaans	54	0	primary school	1	0	0	1			11	17	0.62	0.293	55	30	38	118	80	115	78	101	98.7	26.7678	25.3832	0	0			1	0	8.4		1	1	0	0	0	unemployed not looking for work	receiving a pension or grant	3	0
19	3	1	1	1	Afrikaans	24	0	high school	0	0	0	1			11	4	0.848	0.76	90	70	14	99	62	162	74	65		19.3962	23.4441	1	0	3		0	0	1.2		0	1	0	0	0	employed	receiving a pension or grant		0
33	5	1	1	1	isiXhosa	55	0	never went to school	1	1	0	1			14	10	0.727	0.691	5	50		151	100	121	84	109	105	30.4688	29.375	0	0			0	1			1	1	1	1	0	unemployed not looking for work	receiving a pension or grant	4	1			0
24	3	1	1	1	Afrikaans	50	0		0	0	0	1			17		0.848		70			179	124							0				0	1			0	0	0	0	0							0
18	3	0	1	1	Afrikaans	56	0	primary school	1	1	0	1			14	13	0.796	0.796	30	20	19	118	81	142	83	108	114.9	28.9811	30.1667	0	0			0	1			1	0	1	0	0	employed	not receiving a pension or grant	2	0			0
30	5	0	1	1	Afrikaans	62	0	primary school	1	0	1	1	41.8122	93.2677	20	10	0.779	0.76	80	75	22	145	81	138	83	97	81.5	27.2392	27.2392	0	0			1	0	6.2		1	0	0	0	0	unemployed not looking for work	receiving a pension or grant		0			0
38	6	1	1	1	Afrikaans	57	0	never went to school	0	0	0	1			11	11	-0.181	0.689	3	75	20	137	99	138	95	88	98.5	32.4444	30.9111	0	0			1	0	0.25		0	1	0	0	0	employed	not receiving a pension or grant	6	0			0
37	6	1	1	1	Afrikaans	61	0	never went to school	1	0	0	1			18	19	1	0.727	70	70	18	125	91	119	84	118	120	34.9975	34.5758	0	0			0	1			1	0	0	0	0	unemployed not looking for work	receiving a pension or grant	3	0			0
16	2	1	1	1	Afrikaans	65	1	primary school	0	0	0	1			21	20	0.264	0.089	30	50	32	122	60	145	74	80	70.5	19.9219	16.7969	1	1	2	2	0	0	4.2	30 days: thinking of quitting in next 30 days	0	0	1	0	0	unemployed looking for work	receiving a pension or grant	3	0
36	6	0	1	1	Afrikaans	73	0		1	0	1	1		35.1501	17		1		10			148	95			99				0				0	1			1	1	0	0	0	unemployed not looking for work	receiving a pension or grant		0			0
34	6	0	1	1	Afrikaans	36	0	primary school	1	0	0	1			17	14	1	1	100	80	17	144	103	145	100	94	96	27.9431	27.2173	0	0			1	0	1.95		1	0	0	0	0	employed	receiving a pension or grant	2	0			0
36	6	0	1	1	Afrikaans	60	0	high school	0	0	0	1			12	3	0.848	1	85	95	12	129	87	122	82	86	89	21.9713	21.1263	1	1	15	15	0	0	25.5	not thinking of quitting	0	0	0	1	0	self-employed	receiving a pension or grant	3	0			0
8	1	1	1	1	Afrikaans	58	0	high school	1	1	1	1		85.8076	14	10	0.727	1	60	100	12	118	80	113	66	105	115.7	38.147	39.8424	0	1		3	1	0	6	6 months: thinking of quitting in next 6 months	1	0	1	0	0	unemployed not looking for work	not receiving a pension or grant	2	0			0
15	2	0	1	1	Afrikaans	63	0		1	1	0	1			12		1		70			195	88			110				0				0	1			1	0	1	0	0	unemployed not looking for work	receiving a pension or grant		0			0
30	5	0	1	1	Afrikaans	62	0	primary school	1	0	0	1			17	5	0.848	0.691	70	70	22	107	81	116	67	97	89.2	41.4371	29.4758	1	1	5	7	0	0	8	6 months: thinking of quitting in next 6 months	1	0	0	0	0	employed	not receiving a pension or grant	1	0			0
6	1	0	1	1	Afrikaans	48	0	primary school	0	0	0	1			14	15	1	0.796	50	50	13	138	100	131	96	96	104	26.7229	26.9863	1	1	1	2	0	0	1.45	6 months: thinking of quitting in next 6 months	0	0	0	1	0	employed	not receiving a pension or grant	3	0
6	1	0	1	1	Afrikaans	43	1	high school	0	0	0	1			14	21	0.796	0.796	45	75	23	94	74	97	77	70	80	15.5556	16	1	0	8		0	0	6		0	0	0	0	1	unemployed not looking for work	receiving a pension or grant	5	0
37	6	1	1	1	Afrikaans	55	0	primary school	1	1	1	1		24.6299	12	0	1	1	75	95	12	169	100	161	98	93	104.5	25.462	27.0051	1	1	4	4	0	0	6.4	6 months: thinking of quitting in next 6 months	1	0	1	1	0	unemployed not looking for work	receiving a pension or grant	2	0			0
7	1	0	1	1	Afrikaans	47	0	high school	1	0	0	1			22	24	0.62	0.725	65	60	25	133	91	113	67	96	96	31.1495	30.7397	1	1	5	4	0	0	5.75	not thinking of quitting	1	1	0	0	0	unemployed looking for work	not receiving a pension or grant	3	0
18	3	0	1	1	Afrikaans	22	0	high school	0	0	0	1			12	13	1	1	55	100	17	109	74	109	76	76	82.3	25.4581	25.1533	0	1		2	0	1		30 days: thinking of quitting in next 30 days	0	0	0	0	0	student	not receiving a pension or grant		0			0
30	5	0	1	1	Afrikaans	54	1	primary school	1	0	0	1			18	0	1	1	80	60	12	150	93	149	94	72	71.5	18.5901	18.9619	1	0	6	7	0	0	10.8		1	0	0	1	0	unemployed not looking for work	receiving a pension or grant		0			0
4	1	1	1	1	Afrikaans	46	0	primary school	1	1	0	1			14	4	0.796	1	80	80	12	126	83	113	84	101	98	40.3902	30.2545	1	1	5	7	0	0	5.5	6 months: thinking of quitting in next 6 months	1	0	1	0	0	unemployed not looking for work	not receiving a pension or grant		0
7	1	0	1	1	Afrikaans	47	1	high school	1	0	0	1			20	10	0.516	0.76	40	80	13	230	100	152	99	75	100	26.0823	29.8231	0	0			0	1			1	0	0	0	0	unemployed looking for work	not receiving a pension or grant		0			0
17	2	1	1	1	Afrikaans	69	0	primary school	1	1	0	1			12	4	0.85	0.727	87	70	16	141	89	161	88	110	111	37.2024	34.7222	0	0			1	0	3.25		1	1	1	0	0	unemployed not looking for work	receiving a pension or grant	3	0			0
21	3	0	1	1	Afrikaans	72	1	never went to school	1	0	1	1		92.5068	18	0	0.796	0.71	50	80	18	163	85	120	73	109	103	34.6809	25.763	0	0			0	1			1	0	0	0	0	unemployed not looking for work	receiving a pension or grant	3	0			0
4	1	1	1	1	Afrikaans	51	1	high school	1	0	0	1			10	9	0.62	0.691	70	80	21	209	99	194	100	68	67	16.7657	16.2704	1	1	3	3	0	0		6 months: thinking of quitting in next 6 months	1	1	0	0	0	unemployed looking for work	not receiving a pension or grant	3	0
2	1	0	1	1	English	35	1	primary school	1	1	0	1			13	5	1	1	50	80	15	160	100	157	94	89	98	28.2828	30.7805	0	0			0	1			1	0	1	0	0	unemployed not looking for work	not receiving a pension or grant		1
11	1	1	1	1	Afrikaans	62	1	primary school	1	0	0	1			12	8	1	0.727	50	60	14	149	104	128	85	85	81	26.9892	23.3906	1	1	2	3	0	0	4.5	6 months: thinking of quitting in next 6 months	1	0	0	0	0	unemployed not looking for work	receiving a pension or grant	2	0
7	1	0	1	1	Afrikaans	68	0	primary school	1	0	0	1			11	2	-0.016	0.85	40	80	17	208	99	114	96	80		35.7973	26.5768	0	0			1	0			1	1	0	0	0	unemployed not looking for work	not receiving a pension or grant	2	0
2	1	0	1	1	isiXhosa	27	0	high school	0	0	0	1			11	7	1	0.725	85	50		163	97	134	92	90	83	28.764	28.2709	0	0			0	1			0	0	0	0	0	unemployed looking for work	not receiving a pension or grant		0			0
5	1	1	1	1	Afrikaans	57	0	never went to school	1	1	1	1	90.7925	85.6588	10	12	0.291	0.587	60	50	33	148	81	132	86	136	132.5	40.2344	43.125	0	0			1	0			1	0	1	0	0	unemployed not looking for work	not receiving a pension or grant	4	0			0
20	3	0	1	1	Afrikaans	59	0	high school	1	0	0	1			20	0	0.725	1	95	80	12	133	85	132	92	94	104	30.8248	34.3679	0	0			0	1			1	0	0	1	0	unemployed not looking for work	receiving a pension or grant	3	0	1	2
36	6	0	1	1	Afrikaans	47	0		1	0	0	1			21		0.725		70			130	82			68		18.902		1		1		0	0	1.3		1	0	0	1	0	employed	not receiving a pension or grant		0			0
13	2	0	1	1	Afrikaans	57	0	high school	1	1	0	1			12	1	1	1	80	90	13	148	98	154	116	118	115.4	34.5473	33.2986	0	0			1	0	43.5		1	0	1	0	0	unemployed not looking for work	receiving a pension or grant	1	0
18	3	0	1	1	Afrikaans	57	0	primary school	1	1	1	1	20.7053	50.0538	11	12	1	0.796	60	60	26	89	64	95	63	112	117.6	34.375	33.6328	1	1	3	2	0	0		6 months: thinking of quitting in next 6 months	1	0	1	1	0	unemployed not looking for work	receiving a pension or grant	1	0			0
18	3	0	1	1	Afrikaans	43	0	high school	1	1	0	1			10	14	0.727	0.727	80	80	21	173	119	165	113	86	90.6	25.1039	25.2121	0	0			0	1			1	0	1	1	0	unemployed not looking for work	receiving a pension or grant	2	0			0
29	4	1	1	0	English	49	0	high school	1	0	0	1			15	17	0.725	0.516	50	50		125	88	140	96	76	78	23.2335	23.2335	0	0			0	1			0	0	0	0	1	unemployed looking for work	receiving a pension or grant	3	0
6	1	0	1	1	Afrikaans	21	1	high school	0	0	0	1			14	14	1	0.62	65	85	14	118	81	127	78	78	81	26.3329	25.7173	1	0	4		0	0	1		0	0	0	0	0	unemployed looking for work	not receiving a pension or grant	1	0
33	5	1	1	1	English	28	0		0	0	0	1			23		0.796		8			91	70			104		21.7079		0				0	1			0	0	0	0	0	unemployed looking for work	receiving a pension or grant		0
33	5	1	1	1	isiXhosa	45	1	high school	0	0	1	1			12	10	0.796	0.815	3	90		124	89	110	75	78	83	19.5918	21.2245	1	0	10		0	0			0	0	0	1	1	employed	not receiving a pension or grant	2	0			0
4	1	1	1	1	Afrikaans	23	0	high school	0	0	1	1		35.7373	11	7	0.725	1	100	70	12	111	77	118	75	106	109.5	29.7339	32.3685	0	0			0	1			0	1	0	0	0	unemployed not looking for work	receiving a pension or grant	2	0			0
29	4	1	1	1	isiXhosa	52	0	high school	1	1	0	1			17	18	0.692	0.516	60	70		136	90	112	78	110	119	43.146	40.475	0	0			0	1			1	1	1	0	0	unemployed looking for work	not receiving a pension or grant	3	0			0
24	3	1	1	1	Afrikaans	47	0	primary school	1	0	0	1			14	20	0.796	0.725	90	100	34	132	91	154	107	109	117	33.7149	34.9636	0	0			1	0	24		1	1	0	0	0	self-employed	receiving a pension or grant		0
21	3	0	1	1	Afrikaans	42	0	primary school	0	0	0	1			14	9	0.796	1	100	70	12	122	88	122	94	91	72	28.764	28.3531	1	1	12	10	0	0		6 months: thinking of quitting in next 6 months	0	0	0	0	0	unemployed not looking for work	not receiving a pension or grant	3	0			0
38	6	1	1	1	Afrikaans	66	0	never went to school	1	1	0	1			11	0	0.796	1	8	85	12	156	89	155	84	88	93	24.2439	21.3675	0	0			0	1			1	1	1	0	0	unemployed not looking for work	receiving a pension or grant	1	0			0
15	2	0	1	1	Afrikaans	52	0	primary school	1	0	0	1			11	7	0.725	0.85	70	50	20	137	79	145	82	104	110	37.3419	45.8772	1	1	6	4	0	0	9.3	30 days: thinking of quitting in next 30 days	1	0	0	0	0	employed	not receiving a pension or grant		0			0
13	2	0	1	1	Afrikaans	55	0	primary school	1	0	1	1	77.0415	79.737	26	15	0.639	0.85	6	50	25	115	80	135	83	99	95.5	26.4381	24.4352	1	0	2		0	0	4.9		1	0	0	0	0	unemployed not looking for work	not receiving a pension or grant	1	0			0
18	3	0	1	1	Afrikaans	40	0	high school	1	0	0	1			11	14	0.689	0.151	65	30	26	132	103	116	84	118	122	44.1482	43.7154	0	0			1	0	7.35		1	0	1	0	0	unemployed looking for work	not receiving a pension or grant	10	1			0
13	2	0	1	1	Afrikaans	56	0		1	1	0	1			16		0.587		60			109	79			91		25.4375		1		4		0	0	6.8		1	0	1	1	0	employed	receiving a pension or grant		1			0
18	3	0	1	1	Afrikaans	28	1		0	0	0	1			12		0.796		75			162	106			74		21.048		1		11		0	0	6.6		0	0	0	0	0	employed	not receiving a pension or grant		0
28	4	1	1	1	Afrikaans	40	0	tertiary/diploma	1	1	1	1	54.234	85.8076	18	14	0.691	0.691	40	70	31	135	96	121	99	118	118.9	34.3125	34.6276	0	1		10	1	0	24	6 months: thinking of quitting in next 6 months	1	1	1	1	0	unemployed looking for work	not receiving a pension or grant	2	1			0
3	1	0	1	1	isiXhosa	32	0	high school	1	0	0	1			12	9	1	0.848	80	80		149	102	121	77	117	116			0	0			0	1			1	0	0	0	0	unemployed looking for work	receiving a pension or grant	1	0			0
1	1	0	1	1	Afrikaans	41	0	high school	1	1	0	1			12	10	1	1	7	100	12	159	88	142	96	90	93.5	27.9155	27.5115	0	0			0	1			1	0	1	0	0	unemployed not looking for work	not receiving a pension or grant	3	0
8	1	1	1	1	Afrikaans	54	0	never went to school	1	0	0	1			15	6	0.76	1	60	100	16	131	94	108	74	102	102.7	35.8836	34.538	0	0			0	1			1	0	0	0	0	unemployed not looking for work	receiving a pension or grant	1	0
1	1	0	1	1	Afrikaans	23	0	primary school	0	1	0	1			12	11	1	0.796	7	80	12	117	86	114	78	141	131.2	47.4488	50.9377	1	1	3	3	0	0	1.05	6 months: thinking of quitting in next 6 months	0	0	1	0	0	unemployed looking for work	not receiving a pension or grant	3	0
13	2	0	1	1	Afrikaans	36	0	high school	1	0	1	1	57.1054	73.0378	11	29	0.088	0.195	40	25	25	147	101	100	72	87	97.9	24.6548	27.5312	1	0	6		0	0	5.1		1	0	0	0	0	unemployed looking for work	not receiving a pension or grant	6	0			0
29	4	1	1	1	English	45	0	primary school	1	0	0	1			15	19	0.85	0.691	70	60		115	87	121	85	111	122	42.9688	39.4531	1	0	3		0	0			1	1	0	1	0	unemployed not looking for work	not receiving a pension or grant	3	0
23	3	1	1	1	Afrikaans	34	0	high school	1	0	1	1	56	79.6708	26	0	0.151	0.815	30	80	12	108	77	115	88	101	101	39.5421	39.1259	0	0			0	1			1	1	0	1	0	employed	not receiving a pension or grant	2	0			0
37	6	1	1	1	Afrikaans	49	0	high school	1	0	1	1	81.5698	100	20	4	0.779	0.516	60	80	15	130	95	105	77	95	109	31.2386	30.8329	0	0			1	0			1	1	0	0	0	unemployed not looking for work	receiving a pension or grant	2	0			0
23	3	1	1	1	Afrikaans	43	0	high school	0	0	0	1			14	10	0.725	0.814	40	75	16	121	70	143	88	115	126	38.856	48.8704	0	0			1	0	15		0	0	0	1	1	unemployed not looking for work	not receiving a pension or grant	2	1
3	1	0	1	1	isiXhosa	47	0	high school	1	1	1	1			12	9	1	0.291	80	90		110	78	168	99	110	114.1	34.3969	36.2006	0	0			0	1			1	1	1	0	0	employed	receiving a pension or grant	1	0			0
5	1	1	1	1	Afrikaans	31	1	high school	0	0	0	1			17	21	0.689	0.848	50	50	23	115	82	98	67	81	86	21.6333	18.4559	1	0	5		0	0	3.25		0	0	0	0	1	unemployed looking for work	receiving a pension or grant	12	0
13	2	0	1	1	English	43	0	high school	1	0	0	1			11	6	0.796	0.796	100	95	18	119	88	109	79	76	84	22.7694	24.0344	0	0			0	1			1	0	0	0	0	employed	not receiving a pension or grant	4	0
32	5	1	1	1	Afrikaans	23	0	high school	0	0	0	1			13	5	1	0.883	50	95	15	121	80	117	88	72	75.4	20.4152	20.7612	1	1	20	20	0	0	5	6 months: thinking of quitting in next 6 months	0	0	0	0	0	unemployed not looking for work	not receiving a pension or grant		0
25	4	0	1	1	Afrikaans	56	0	primary school	1	1	0	1			13	2	0.796	1	100	100	12	117	81	130	83	116	110.9	39.0334	35.744	0	0			0	1			1	0	1	0	0	unemployed not looking for work	not receiving a pension or grant	1	0			0
11	1	1	1	1	Afrikaans	46	0	primary school	1	1	0	1			24	20	0.85	0.796	60	60	18	128	98	108	79	105	103.5	37.3132	34.8257	0	0			0	1			1	0	1	0	0	unemployed looking for work	receiving a pension or grant	2	0	1	10
31	5	0	1	1	Afrikaans	49	0	primary school	1	0	1	1	64.4981	85.8076	25	11	0.725	0.691	40	80	21	122	90	117	92	108	109	39.4477	36.5713	0	0			0	1			1	1	0	0	0	unemployed not looking for work	not receiving a pension or grant	2	0			0
36	6	0	1	1	Afrikaans	45	0	high school	0	1	1	1		86.5189	24	20	0.291	0.193	40	30	32	114	76	112	82	88	100	23.533	24.3046	1	1	4	3	0	0	6.6	30 days: thinking of quitting in next 30 days	0	0	1	1	1	unemployed not looking for work	receiving a pension or grant	3	0			0
22	3	0	1	1	Afrikaans	59	0	never went to school	1	0	0	1			17	30	0.656	1	50	85	28	161	82	187	89	76	72	21.0828	20.2395	1	1	10	10	0	0	20.5	not thinking of quitting	1	0	0	0	0	unemployed not looking for work	not receiving a pension or grant	3	0			0
20	3	0	1	1	Afrikaans	60	1	primary school	0	0	0	1			12	0	0.62	1	70	80	12	128	85	140	77	89	77	27.6601	17.1563	1	1	20	7	0	0	45	6 months: thinking of quitting in next 6 months	1	0	0	0	1	unemployed not looking for work	receiving a pension or grant	2	0
17	2	1	1	1	Afrikaans	66	0	high school	1	0	0	1			13	1	0.85	0.727	70	70	16	135	84	126	67	83	73	22.4996	22.4996	0	0			0	1			1	0	0	0	0	unemployed not looking for work	receiving a pension or grant	3	0			0
4	1	1	1	1	Afrikaans	61	0	primary school	1	0	0	1			19	19	0.725	1	45	80	12	94	78	143	110	89	82	28.9341	27.4681	1	1	20	6	0	0	45	6 months: thinking of quitting in next 6 months	1	0	0	0	1	unemployed looking for work	receiving a pension or grant	5	0
24	3	1	1	0	English	60	1		1	1	0	1			15		0.85		80			203	92			113		29.7608		1		3		0	0	6.6		1	1	1	0	1	unemployed not looking for work	receiving a pension or grant		1
33	5	1	1	1	isiXhosa	35	0	primary school	1	0	0	1			12	11	0.727	0.62	8	100		121	89	124	94	107	113	30.1103	30.863	0	0			0	1			1	0	0	0	0	unemployed looking for work	receiving a pension or grant	3	0			0
33	5	1	1	1	Afrikaans	27	1	high school	0	0	1	1	17.4824	33.2479	13	8	0.725	1	5	85	12	148	93	133	92	68	62	17.1468	17.9089	1	1	7	12	0	0	3.5	6 months: thinking of quitting in next 6 months	0	0	0	0	0	employed	not receiving a pension or grant	1	0			0
18	3	0	1	1	Afrikaans	35	0	high school	0	0	0	1			24	11	0.76	0.848	50	70	16	107	86	104	88	70	67.2	18.75	16.4453	1	1	3	5	0	0	1.65	6 months: thinking of quitting in next 6 months	0	0	0	1	1	employed	not receiving a pension or grant	3	1			0
38	6	1	1	1	Afrikaans	43	0	high school	1	0	0	1			22	18	0.725	0.689	80	70	18	126	82	121	82	107	110.3	39.8586	37.5986	0	0			0	1			1	1	0	0	0	employed	not receiving a pension or grant	1	0			0
37	6	1	1	1	Afrikaans	34	0	primary school	1	0	0	1			11	2	0.796	1	60	90	14	132	99	143	105	101	116	34.4842	34.4842	0	0			1	0	0.3		1	1	0	0	0	employed	receiving a pension or grant	2	0			0
34	6	0	1	1	Afrikaans	54	0	primary school	1	1	1	1		53.6184	12	4	0.848	0.727	60	50	38	161	90	147	81	129	129	52.1632	53.1663	1	1	4	6	0	0	7.2	6 months: thinking of quitting in next 6 months	1	1	1	0	1	unemployed not looking for work	receiving a pension or grant	3	0			0
14	2	1	1	1	Afrikaans	48	0	primary school	1	0	1	1	65.0264	85.7745	26	18	0.727	-0.008	70	55	27	112	71	121	82	99	107	41.9132	44.3787	0	0			1	0			1	0	0	0	0	unemployed not looking for work	not receiving a pension or grant	1	0			0
1	1	0	1	1	Afrikaans	73	0	primary school	0	0	0	1			12	7	1	0.796	8	50	12	153	92	159	100	111	112	35.9671	34.4474	0	0			0	1			1	0	0	0	0	unemployed not looking for work	receiving a pension or grant	3	0
15	2	0	1	1	Afrikaans	45	0	high school	0	0	1	1		94.7482	11	11	0.725	0.159	80	60	18	112	79	117	76	68	88	20.5688	21.7555	0	1		3	1	0	4.2	not thinking of quitting	0	0	0	0	0	unemployed not looking for work	not receiving a pension or grant	2	0			0
16	2	1	1	1	English	62	0	primary school	1	0	0	1			11	8	0.85	0.727	60	90	20	126	83	130	79	106	101.2	33.2479	30.0433	0	0			1	0	34		1	0	0	0	0	employed	not receiving a pension or grant	2	0
4	1	1	1	1	Afrikaans	57	0	primary school	1	1	0	1			11	3	1	1	70	80	12	159	100	122	78	90	75.8	30.863	25.8948	0	0			0	1			1	0	1	0	0	employed	not receiving a pension or grant	2	0
16	2	1	1	1	Afrikaans	67	1	never went to school	0	1	0	1			16	10	0.639	0.727	55	50	16	162	97	137	84	102	96.7	24.8016	25.1559	0	0			0	1			0	1	1	0	0	unemployed not looking for work	receiving a pension or grant	2	0			0
11	1	1	1	1	Afrikaans	42	1	high school	1	0	0	1			12	12	0.76	0.656	80	60	14	138	103	136	98	96	105	25.8264	28.7319	0	0			0	1			1	1	0	0	0	unemployed not looking for work	not receiving a pension or grant	3	0
37	6	1	1	1	Afrikaans	77	0	tertiary/diploma	1	1	0	1			20	2	0.073	0.196	8	80	23	131	98	107	64	114	125	31.6443		0	0			1	0	0		1	1	1	0	0	unemployed not looking for work	receiving a pension or grant	2	0	1	1	0
26	4	0	1	1	Afrikaans	42	1	high school	0	0	1	1		48.3417	25	14	0.725	1	50	20	16	123	95	155	106	72	74.9	22.1003	20.881	0	0			0	1			0	0	0	0	0	unemployed looking for work	not receiving a pension or grant		0			0
5	1	1	1	1	Afrikaans	28	0	high school	0	0	0	1			11	10	0.848	1	70	100	12	125	88	97	68	75	78	21.6112	22.4277	1	1	10	6	0	0	6.5	6 months: thinking of quitting in next 6 months	0	0	0	0	0	unemployed looking for work	receiving a pension or grant	2	0
19	3	1	1	1	Afrikaans	24	0		0	1	0	1			14		0.883		40			117	80			83				1		10		0	0	6		0	0	1	0	0	unemployed looking for work	receiving a pension or grant		0
33	5	1	1	1	isiXhosa	24	0	high school	0	0	0	1			14	12	1	0.796	9	90		103	70	113	76	85	84	25.0657	28.764	0	0			0	1			0	0	0	1	0	unemployed looking for work	receiving a pension or grant	1	0			0
3	1	0	1	1	isiXhosa	39	0	high school	1	1	1	1			12	14	0.725	0.193	60	50		137	100	139	75	144	119.5			0	0			0	1			0	1	1	1	0	unemployed not looking for work	receiving a pension or grant	3	0			0
11	1	1	1	1	Afrikaans	31	0	high school	1	0	0	1			12	3	1	1	70	85	15	124	71	125	91	70				0	1		6	0	1		not thinking of quitting	1	0	0	0	0	unemployed looking for work	receiving a pension or grant	2	0
5	1	1	1	1	Afrikaans	41	0	high school	1	0	0	1			15	28	0.516	0.309	50	80	40	97	71	93	73	133	117	45.7031	44.2969	1	1	20	20	0	0		30 days: thinking of quitting in next 30 days	1	1	0	1	0	unemployed looking for work	receiving a pension or grant	5	0
12	2	0	1	1	Afrikaans	67	0	high school	1	1	0	1			12	4	0.71	0.796	70	55	19	115	73	120	76	104	100	34.6667	31.5556	0	0			0	1			1	0	1	0	0	unemployed not looking for work	receiving a pension or grant	1	0			0
25	4	0	1	1	Afrikaans	58	0	high school	1	1	0	1			10	9	0.812	0.848	60	80	12	127	93	140	100	118	123.6	39.1003	38.0623	0	0			0	1			1	0	1	0	0	unemployed not looking for work	not receiving a pension or grant	4	0			0
26	4	0	1	1	Afrikaans	27	0		0	0	0	1			11		1		90			115	75			72		20.9321		0				0	1			0	0	0	0	0	employed	not receiving a pension or grant		0
6	1	0	1	1	Afrikaans	56	1	primary school	1	1	0	1			13	7	1	1	80	80	16	138	92	169	102	107	104	31.7739	31.2669	0	0			1	0	4.25		1	1	1	1	0	unemployed looking for work	not receiving a pension or grant	6	0
12	2	0	1	1	Afrikaans	74	0	high school	1	0	0	1			14	4	0.587	0.691	40	60	18	167	89	141	74	117	112.2	35.9633	35.9633	0	0			0	1			1	0	0	0	1	unemployed not looking for work	receiving a pension or grant	1	0			0
16	2	1	1	1	Afrikaans	45	0	primary school	1	0	0	1			11	20	0.727	0.725	90	100	19	133	99	147	92	84	78	21.9261	21.0828	0	0			1	0	2.8		1	0	0	0	0	unemployed not looking for work	not receiving a pension or grant	2	0
5	1	1	1	1	Afrikaans	33	0	high school	1	0	0	1			14	4	0.32	1	80	60	13	144	104	189	122	98	101.4	35.4191	36.9371	1	1	3	5	0	0	2.25	6 months: thinking of quitting in next 6 months	1	0	0	0	0	unemployed looking for work	receiving a pension or grant		0
23	3	1	1	1	Afrikaans	22	0	tertiary/diploma	0	1	0	1			11	5	0.656	1	75	74	13	108	73	113	85	110	106.7	32.4354	31.6443	1	1	1	1	0	0	0.15	30 days: thinking of quitting in next 30 days	0	0	1	0	0	employed	not receiving a pension or grant	4	0
8	1	1	1	1	English	30	0	high school	0	0	0	1			13	8	1	1	70	100	13	87	49	94	56	90	72.7	21.8724	18.7529	0	0			0	1			0	0	0	0	0	employed	not receiving a pension or grant		0
5	1	1	1	1	Afrikaans	23	1	high school	0	0	0	1			12	20	0.796	0.689	95	80	19	97	68	102	71	70	74	19.721	21.6573	1	1	2	4	0	0	0.7	6 months: thinking of quitting in next 6 months	0	0	0	0	0	employed	not receiving a pension or grant		0
35	6	0	1	1	English	30	0		0	0	0	1			10		0.85		100			123	83			96		29.6158		0				0	1			0	0	0	0	0	unemployed not looking for work	not receiving a pension or grant		0			0
27	4	1	1	1	Afrikaans	59	0	tertiary/diploma	1	1	0	1			18	0	0.62	1	40	70	12	174	93	165	71	91	78.4	24.4646	24.9163	0	0			1	0			1	0	1	0	1	unemployed not looking for work	receiving a pension or grant	2	0
19	3	1	1	1	Afrikaans	52	0	high school	0	1	1	1		43.5779	12	2	0.242	0.76	30	45	13	120	70	110	80		104.9	33.7764	31.3698	0	0			0	1			0	0	1	0	0	employed	not receiving a pension or grant	1	0			0
14	2	1	1	1	Afrikaans	51	0	primary school	1	1	0	1			13	11	0.691	0.689	50	80	14	132	80	133	79	91	88.5	23.0112	22.6003	1	0	2		0	0	3.1		0	0	1	0	0	unemployed not looking for work	receiving a pension or grant	1	0
30	5	0	1	0	Afrikaans	59	0		1	1	0	1			18		0.814		75			136	72			147		53.0042		0				1	0	23		1	1	1	0	0	unemployed not looking for work	receiving a pension or grant		0			0
14	2	1	1	1	Afrikaans	47	1	high school	0	0	0	1			10	4	0.378	0.848	60	100	12	118	81	111	85	98	96.1	25.9095	28.0102	1	1	5	6	0	0	6.75	30 days: thinking of quitting in next 30 days	0	0	0	0	0	employed	not receiving a pension or grant		0
33	5	1	0	0	isiXhosa	27	1	primary school	1	0	1	1			18	12	0.796	1	9	80	12	149	100	112	75	75	101	24.4646	31.9922	1	0	5		0	0	2.5		1	1	0	1	0	unemployed looking for work	not receiving a pension or grant	3	0			0
29	4	1	1	1	English	46	1	high school	1	0	0	1			16	5	0.727	1	50	75		126	93	123	89	92	90	24.8016	25.8645	1	0	3		0	0			1	1	0	0	0	unemployed not looking for work	not receiving a pension or grant	3	0
25	4	0	1	1	Afrikaans	52	0	high school	1	0	1	1	46.264	66.1897	11	2	0.264	0.848	99	99	14	130	93	174	122	74	83.4	22.3757	22.7615	1	0	4		0	0	6.8		1	0	1	0	0	employed	not receiving a pension or grant	3	0			0
7	1	0	1	1	Afrikaans	65	1	high school	1	0	0	1			16	5	1	0.796	90	80	12	209	99	154	79	69		26.4348	27.2588	0	0			0	1			1	0	1	0	1	unemployed not looking for work	not receiving a pension or grant	1	0			0
32	5	1	1	1	Afrikaans	56	0	high school	1	1	0	1			10	1	0.725	1	70	75	14	132	84	132	86	105	104.5	30.1021	26.6728	0	0			0	1			1	0	1	0	1	unemployed not looking for work	not receiving a pension or grant	3	0
1	1	0	1	1	Afrikaans	58	0	primary school	1	1	1	1	57.1054	59.4574	12	12	1	1	7	100	12	131	89	187	114	80	73.2	19.7658	18.9572	1	1	6	6	0	0	12.3	6 months: thinking of quitting in next 6 months	1	0	1	1	0	unemployed not looking for work	not receiving a pension or grant	3	0			0
11	1	1	1	1	Afrikaans	45	0	high school	1	1	0	1			12	10	1	1	80	80	13	128	83	131	82	102	102	26.9896	27.6817	1	1	4	4	0	0	5.8	6 months: thinking of quitting in next 6 months	1	0	1	0	0	unemployed looking for work	receiving a pension or grant	3	0
22	3	0	1	1	Afrikaans	62	0	primary school	1	1	0	1			11	10	0.264	0.691	50	75	24	146	83	130	81	126	120	38.4554	38.0548	0	0			1	0			1	1	1	0	0	unemployed not looking for work	receiving a pension or grant	3	0			0
23	3	1	1	1	Afrikaans	43	1	primary school	0	1	0	1			10	4	1	1	80	70	14	156	111	152	115	100	89	29.0816	28.0612	0	0			1	0			0	0	1	0	0	unemployed not looking for work	receiving a pension or grant		0
6	1	0	1	1	Afrikaans	41	0	high school	0	0	0	1			17	13	1	0.62	50	75	16	152	111	119	78	127	149	51.9918	54.5018	0	0			0	1			1	1	0	0	0	unemployed looking for work	receiving a pension or grant		0
17	2	1	1	1	Afrikaans	41	0	primary school	1	0	1	1	45.1321	53.6184	11	2	0.727	0.814	75	65	12	122	91	118	88	89	97.7	30.3802	34.3644	0	0			1	0	1.9		1	1	0	0	0	unemployed looking for work	receiving a pension or grant	1	0			0
15	2	0	1	1	Afrikaans	49	0	high school	1	0	0	1			14	5	0.028	0.725	50	65	13	132	92	124	86	81	85	24.2188	24.2188	1	1	4	2	0	0	5.2	not thinking of quitting	1	0	0	0	0	unemployed not looking for work	not receiving a pension or grant		0			0
38	6	1	1	1	Afrikaans	44	0	tertiary/diploma	1	1	0	1			22	11	0.796	1	80	80	16	107	73	105	75	96	93.5	34.5758	31.0761	0	0			0	1			1	0	1	0	0	employed	receiving a pension or grant	3	0			0
37	6	1	1	1	Afrikaans	44	0	primary school	1	1	0	1			23	1	0.796	1	80	70	13	142	95	172	108	107	107.5	30.385	29.1363	1	1	3	4	0	0	4.8	not thinking of quitting	1	0	1	0	0	unemployed looking for work	receiving a pension or grant	2	0			0
9	1	1	1	1	Afrikaans	62	1	never went to school	1	0	0	1			14	5	1	1	70	80	12	195	108	163	94	95	98.4	27.6095	28.9899	0	0			0	1			1	0	0	0	0	employed	not receiving a pension or grant		0
16	2	1	1	1	Afrikaans	55	0	primary school	0	0	0	1			15	17	0.85	0.796	35	40	22	126	100	102	79	75	70.6	20.8117	21.6441	0	0			0	1			0	0	0	0	0	unemployed looking for work	not receiving a pension or grant		0
31	5	0	1	1	Afrikaans	56	0	never went to school	1	0	0	1			27	15	0.186	0.691	50	90	22	168	114	172	106	112	115.4	38.2866	37.9713	0	0			0	1			1	1	0	1	0	unemployed not looking for work	not receiving a pension or grant	2	0
30	5	0	1	1	Afrikaans	48	0		1	0	0	1			17		0.812		40			137	95			79		24.6548		1		4		0	0			1	0	0	1	0	employed	not receiving a pension or grant		0			0
31	5	0	1	1	Afrikaans	53	0	primary school	1	1	0	1			18	6	1	1	90	60	12	178	103	166	98	127	135	46.5668	44.7407	0	0			0	1			1	1	1	0	0	unemployed not looking for work	not receiving a pension or grant	2	0			0
11	1	1	1	1	isiXhosa	43	1	high school	0	0	1	1			19	8	0.587	0.796	60	75	20	99	78	125	90	94	97.6	27.7177	30.0838	0	1		7	0	1		not thinking of quitting	0	0	0	0	0	employed	receiving a pension or grant		1			0
8	1	1	1	1	Afrikaans	59	0	primary school	1	1	1	1	76.634	53.5274	12	8	0.796	0.796	50	80	12	148	96	167	110	90	83.2	28.959	24.4627	0	0			1	0	7		1	1	1	0	0	unemployed not looking for work	not receiving a pension or grant	1	0			0
25	4	0	1	1	Afrikaans	67	0	high school	1	0	0	1			24	3	1	0.796	85	85	14	161	98	176	102	82	84	27.4077	28.6726	0	0			0	1			1	0	0	1	0	unemployed not looking for work	receiving a pension or grant	1	0			0
6	1	0	1	1	Afrikaans	23	0	high school	0	0	0	1			23	15	1	0.848	100	80	14	123	98	118	83	72	75	21.5645	21.7504	0	0			0	1			0	0	0	1	0	unemployed looking for work	receiving a pension or grant	1	0	1	1
2	1	0	1	1	English	44	1	high school	0	0	0	1			17	14	0.85	1	55	70	18	125	85	130	88	96	78	18.6214	18.8234	1	1	10	11	0	0	14	6 months: thinking of quitting in next 6 months	0	1	0	0	0	self-employed	not receiving a pension or grant	1	1
32	5	1	1	1	Afrikaans	72	0	high school	0	0	0	1			10	4	1	0.796	90	80	19	134	93	161	94	115	107	36.738	36.3108	0	0			0	1			0	0	0	0	0	unemployed not looking for work	receiving a pension or grant	2	0
2	1	0	1	1	isiXhosa	58	1	primary school	0	0	0	1			12	4	0.76	1	80	80	12	134	89	135	92	99	97.5	31.6406	29.6875	0	0			1	0			0	0	0	0	0	unemployed looking for work	not receiving a pension or grant	1	0			0
5	1	1	1	1	Afrikaans	31	0		0	0	0	1			25		0.689		60			91	63			75		17.6309		1		5		0	0	2.75		0	0	0	0	0	unemployed looking for work	receiving a pension or grant		0
28	4	1	1	1	Afrikaans	52	0	high school	1	0	0	1			13	1	0.195	0.848	60	100	14	152	96	160	87	109	87.5	40.479	36.0516	0	0			1	0	2.9		1	0	0	0	0	employed	not receiving a pension or grant	2	0
37	6	1	1	1	Afrikaans	64	1		1	1	1	1		19.6675	20		0.516		65			157	89			93				1		20		0	0	49		1	0	1	0	0	unemployed not looking for work	receiving a pension or grant		0			0
38	6	1	1	1	Afrikaans	41	0	primary school	0	1	0	1			21	16	0.691	0.743	9	80	28	134	99	124	82	110	115.6	35.1562	35.1758	0	0			1	0	8.5		1	0	1	0	0	employed	not receiving a pension or grant		0			0
25	4	0	1	1	Afrikaans	58	0	primary school	1	1	0	1			21	7	0.796	0.656	60	55	17	112	78	147	93	99	120.3	36.0665	36.9795	0	0			1	0	5		0	0	1	1	0	employed	not receiving a pension or grant	3	0			0
3	1	0	1	1	isiXhosa	70	0	primary school	1	1	0	1			11	7	1	0.725	70	80		132	87	119	81	83	94	26.2798	24.1336	0	0			0	1			1	0	1	0	0	unemployed not looking for work	receiving a pension or grant	3	0			0
2	1	0	1	1	isiXhosa	20	0		0	0	0	1			11		1		80			117	67			88				0				0	1			0	0	0	0	0	unemployed looking for work	not receiving a pension or grant		0			0
4	1	1	1	1	Afrikaans	47	1	high school	1	0	0	1			14	2	0.796	1	80	90	12	123	87	126	85	126	108.8	30.6689	30.1524	0	0			0	1			1	0	0	0	0	unemployed not looking for work	receiving a pension or grant	2	0
5	1	1	1	1	Afrikaans	54	1	primary school	1	0	0	1			15	3	0.556	1	60	80	16	116	73	110	78	78	85	20.8117	22.4766	1	0	4		0	0	8.4		1	1	0	1	1	unemployed looking for work	receiving a pension or grant	3	0	1	1
11	1	1	1	1	Afrikaans	23	1		0	0	1	1	92.7094	92.5068	25		0.195		20			88	61			74				1		5		0	0	2.75		0	0	0	0	1	unemployed not looking for work	not receiving a pension or grant		1			0
8	1	1	1	1	Afrikaans	22	0	high school	0	0	0	1			14	7	1	1	100	80	12	111	80	111	74	85	96.7	28.125	29.2969	1	0	3		0	0	0.9		0	0	0	0	0	unemployed looking for work	not receiving a pension or grant		0
25	4	0	1	1	Afrikaans	33	0	high school	0	0	0	1			15	9	0.725	0.848	80	75	12	112	85	120	76	92	80.6	27.4311	29.4188	1	0	7		0	0	5.6		1	0	0	0	0	employed	receiving a pension or grant	2	0			0
15	2	0	1	1	Afrikaans	63	0	primary school	1	0	0	1			11	6	1	0.516	80	54	17	113	69	113	69	88	99	25	25	0	0			0	1			1	0	0	0	0	unemployed not looking for work	receiving a pension or grant	1	0			0
36	6	0	1	1	Afrikaans	61	0	primary school	1	1	0	1			11	3	0.779	1	60	70	12	189	102	162	108	122	127	40.8889	40.4444	0	0			0	1			1	0	1	1	0	unemployed not looking for work	receiving a pension or grant	2	0			0
1	1	0	1	1	Afrikaans	76	0	primary school	1	0	0	1			12	7	0.725	1	6	70	16	168	85	130	73	111	104	32.0999	31.8036	0	0			0	1			1	0	0	1	0	unemployed not looking for work	receiving a pension or grant	3	0
30	5	0	1	1	Afrikaans	55	1	high school	1	0	0	1			18	3	0.587	0.691	70	70	19	129	91	81	54	88	94	23.2438	23.2438	0	0			0	1			1	0	0	1	0	unemployed not looking for work	not receiving a pension or grant	3	0	1	6	0
4	1	1	1	1	Afrikaans	55	0	high school	1	1	0	1			11	2	0.796	0.727	70	70	19	138	89	154	85	101	87.5	32.2118	29.6208	1	1	5	4	0	0	9	6 months: thinking of quitting in next 6 months	1	0	1	0	0	employed	not receiving a pension or grant	12	0	2	2
22	3	0	1	1	Afrikaans	57	0	tertiary/diploma	1	1	0	1			12	11	0.689	1	40	90	18	143	85	134	83	113	112	42.1656	41.744	0	0			0	1			1	1	1	0	0	unemployed not looking for work	receiving a pension or grant	2	0			0
33	5	1	1	1	isiXhosa	45	0	never went to school	1	0	1	1			21	15	0.516	0.516	5	60		103	76	145	104	113	116	39.9584	41.6233	0	0			0	1			1	1	0	1	0	unemployed looking for work	receiving a pension or grant	3	1			0
17	2	1	1	1	Afrikaans	54	0	primary school	1	0	0	1			21	4	1	1	95	80	12	148	107	168	88	95	101	30.3593	30.7809	0	0			1	0	12.8		1	0	0	0	0	unemployed not looking for work	not receiving a pension or grant		0			0
26	4	0	1	1	Afrikaans	40	0	high school	0	0	0	1			10	8	1	0.796	100	95	12	119	87	116	90	92	111.7	32.8889	33.2	1	0	4		0	0	4.4		0	0	0	0	0	unemployed looking for work	receiving a pension or grant	3	0
36	6	0	1	1	Afrikaans	29	0	high school	0	0	0	1			11	2	1	1	90	90	12	100	68	99	75	117	121	35.9963	37.0983	0	0			0	1			0	0	0	1	0	employed	not receiving a pension or grant	3	0			0
11	1	1	1	1	Afrikaans	63	1		1	1	0	1			16		0.746		60			137	87			111				0				0	1			1	1	1	0	0	unemployed not looking for work	receiving a pension or grant		0
13	2	0	1	1	Afrikaans	40	0	high school	1	1	0	1			17	6	0.796	0.124	70	70	19	164	120	141	106	116	118	34.2058	35.3212	0	0			0	1			1	0	1	0	0	unemployed not looking for work	receiving a pension or grant	6	0
14	2	1	1	1	Afrikaans	37	0	high school	0	1	0	1			13	23	0.62	0.725	30	100	15	104	77	118	81	82	79	21.2306	20.4294	0	0			0	1			0	0	1	0	0	unemployed not looking for work	not receiving a pension or grant	3	1
4	1	1	1	1	Afrikaans	62	0	high school	1	1	0	1			19	9	0.656	0.725	50	80	12	129	84	131	81	113	114.5	31.5537	32.6652	0	0			0	1			1	0	1	0	0	unemployed not looking for work	receiving a pension or grant	1	0
2	1	0	1	1	isiXhosa	67	0	primary school	1	1	0	1			11	12	0.725	1	80	79	12	140	96	129	91	98	89	49.2588	37.9527	0	0			0	1			1	0	1	0	0	employed	not receiving a pension or grant		0			0
22	3	0	1	1	Afrikaans	65	1	primary school	0	0	0	1			10	16	1	0.725	80	60	24	121	67	98	63	79	70	19.6052	19.9432	1	0	7		0	0			0	0	0	0	0	unemployed not looking for work	receiving a pension or grant	2	0			0
21	3	0	1	1	Afrikaans	38	0	high school	1	1	0	1			12	0	0.725	1	100	80	14	123	85	136	84	127	107	43.3594	42.1875	0	0			0	1			1	0	1	0	0	employed	not receiving a pension or grant	3	0			0
5	1	1	1	1	Afrikaans	51	0	high school	1	0	0	1			14	5	0.197	0.848	50	95	12	162	117	119	84	89	83	23.3091	23.2674	0	0			0	1			1	1	0	1	0	unemployed not looking for work	receiving a pension or grant	2	0
5	1	1	1	0	Afrikaans	43	0	high school	0	1	0	1			13	6	1	1	100	95	15	131	78	107	71	85	92.2	21.4844	21.4844	1	1	4	5	0	0	4.8	6 months: thinking of quitting in next 6 months	0	0	1	0	1	unemployed looking for work	not receiving a pension or grant		0
5	1	1	1	1	Afrikaans	42	0	high school	0	1	0	1			17	17	0.796	0.725	80	50	15	130	84	153	98	82	69	19.5228	16.3397	1	1	4	10	0	0	4.4	6 months: thinking of quitting in next 6 months	0	0	1	0	0	employed	receiving a pension or grant		0
33	5	1	1	1	isiXhosa	56	0	primary school	1	1	0	1			12	13	0.587	0.587	8	100		115	88	106	86	135	144			0	0			0	1			1	0	1	0	0	unemployed not looking for work	receiving a pension or grant		0			0
27	4	1	1	1	Afrikaans	54	0	never went to school	1	0	1	1	77.5094	85.7745	13	20	-0.016	0.587	40	50	29	123	88	110	51	114	109.4	46.3822	43.4306	0	0			1	0			1	0	0	0	0	unemployed not looking for work	receiving a pension or grant	3	0			0
25	4	0	1	1	Afrikaans	67	0	primary school	0	0	1	1	55.4462	80.531	11	8	1	1	60	90	12	116	69	111	80	92	98	24.3614	24.3614	1	1	1	1	0	0	2.4	30 days: thinking of quitting in next 30 days	0	0	0	0	0	unemployed not looking for work	receiving a pension or grant	3	0	1	3	0
22	3	0	1	1	Afrikaans	58	0	primary school	1	1	0	1			13	0	0.725	0.587	80	65	25	164	103	128	95	116	112	41.3333	38.2222	0	0			1	0	7.8		1	0	1	1	0	unemployed not looking for work	receiving a pension or grant	3	0			0
36	6	0	1	1	Afrikaans	44	1	high school	0	1	1	1	53.3736	92.5068	14	15	0.656	1	50	50	27	136	90	138	99	147	146	46.8471	45.3599	1	1	16	20	0	0	14.4	30 days: thinking of quitting in next 30 days	1	0	1	0	0	unemployed not looking for work	receiving a pension or grant	4	1			0
29	4	1	1	1	isiXhosa	59	0	primary school	1	1	0	1			10	17	0.62	0.587	50	70		125	77	130	69	95	74	27.1816	27.1816	0	0			0	1			1	0	1	0	0	unemployed looking for work	receiving a pension or grant	3	0			0
11	1	1	1	1	Afrikaans	43	0	high school	1	1	0	1			13	2	1	0.85	80	50	25	108	79	141	96	90	108.2	33.0579	29.7521	0	0			0	1			1	0	1	0	0	unemployed not looking for work	receiving a pension or grant	2	0
6	1	0	1	1	Afrikaans	40	0	primary school	1	1	0	1			20	11	1	1	80	100	12	150	109	144	100	90	95	25.8876	26.5861	0	1		2	1	0	2.4	6 months: thinking of quitting in next 6 months	1	0	1	0	0	employed	not receiving a pension or grant	1	0
17	2	1	1	1	Afrikaans	44	0	high school	1	0	0	1			11	13	0.62	0.779	60	10	18	127	96	123	92	106	113	39.0368	33.284	0	0			1	0			1	1	0	0	0	employed	not receiving a pension or grant		0
11	1	1	1	1	Afrikaans	62	0	primary school	1	1	0	1			16	4	0.796	1	100	75	12	129	80	98	66	109	112	29.2101	32.4557	0	0			1	0	6.5		1	0	1	0	0	unemployed not looking for work	receiving a pension or grant	3	0
24	3	1	1	1	Afrikaans	68	0	primary school	1	0	0	1			13	0	0.656	0.71	80	75	18	138	57	156	56	81	87.2	25.6068	26.1366	1	0	6		0	0	15.9		1	0	0	0	0	unemployed not looking for work	receiving a pension or grant	1	0
34	6	0	1	1	Afrikaans	76	0	high school	0	0	0	1			27	2	0.725	1	60	100	12	103	65	104	68	89	89	25.0573	23.8448	0	0			0	1			0	0	0	1	0	unemployed not looking for work	receiving a pension or grant	2	0			0
21	3	0	1	1	Afrikaans	49	0	primary school	1	1	1	1	22.7654	53.5274	12	10	0.796	0.727	50	60	13	138	93	135	71	92	90	26.0262	25.6544	0	1		5	0	1		6 months: thinking of quitting in next 6 months	1	0	1	0	1	unemployed not looking for work	not receiving a pension or grant	3	0	2	6	0
6	1	0	1	1	Afrikaans	18	0	tertiary/diploma	0	0	0	1			15	19	1	0.725	90	50	19	107	76	109	76	93	102	29.6875	31.7969	0	0			0	1			0	0	0	1	0	unemployed looking for work	not receiving a pension or grant		0
1	1	0	1	1	English	49	1		1	1	0	1			18		1		6			109	70			76				1		15		0	0	24.75		1	0	1	0	0	unemployed looking for work	not receiving a pension or grant		0
25	4	0	1	0	Afrikaans	67	0	primary school	1	1	1	1	51.0943	79.6708	12	12	0.814	1	50	90	24	133	88	148	77	92	75			1	0	5		0	0			1	0	1	1	0	unemployed not looking for work	receiving a pension or grant	2	0			0
1	1	0	1	1	Afrikaans	58	0	primary school	1	1	0	1			12	6	1	1	8	100	12	112	73	139	79	106	106.5	30.8248	31.1083	0	0			0	1			1	0	1	0	0	employed	not receiving a pension or grant	3	0
3	1	0	0	0	isiXhosa	81	0	never went to school	1	1	0	1			13	9	1	0.656	70	50		196	82	171	106	83	69	19.6506	19.2234	0	0			0	1			1	1	1	1	0	unemployed not looking for work	receiving a pension or grant	1	0			0
35	6	0	1	1	Afrikaans	61	0	primary school	1	0	0	1			17	20	0.028	0.193	50	100	16	117	79	125	79	104	98.3	31.1634	32.635	1	1	5	5	0	0	12	not thinking of quitting	1	0	0	0	0	unemployed not looking for work	receiving a pension or grant		0			0
22	3	0	1	1	English	43	0	high school	1	1	0	1			12	1	1	1	95	80	12	132	94	152	107	93	98	29.7211	32.3884	0	0			1	0	0.6		1	0	1	0	0	employed	not receiving a pension or grant	3	0			0
19	3	1	1	1	Afrikaans	32	0	high school	0	0	0	1			13	5	1	1	90	90	18	111	75	94	62	71	75	18.0697	19.1681	0	0			0	1			0	0	1	0	0	unemployed looking for work	receiving a pension or grant		0
35	6	0	1	1	Afrikaans	37	0	high school	0	0	0	1			11	10	0.727	1	85	95	17	103	74	114	86	106	107.7	39.8438	44.9219	0	0			1	0			1	1	0	0	0	unemployed looking for work	not receiving a pension or grant		0			0
27	4	1	1	1	Afrikaans	74	0	primary school	1	1	0	1			11	7	0.76	0.727	10	50	16	92	61	99	63	93	96.5	31.5542	28.77	0	0			1	0			1	0	1	0	0	unemployed not looking for work	receiving a pension or grant	3	0
26	4	0	1	1	Afrikaans	53	0	high school	1	0	0	1			11	1	0.725	0.85	70	80	12	123	88	142	86	103	109.5	45.1735	43.9016	0	0			0	1			1	0	0	0	0	unemployed looking for work	not receiving a pension or grant	3	0
8	1	1	1	1	English	23	0	high school	0	0	0	1			14	8	0.291	1	40	100	16	101	64	111	74	92	82.7	24.0882	22.6015	0	1		3	1	0	0.45	6 months: thinking of quitting in next 6 months	0	0	0	0	0	employed	not receiving a pension or grant		0
32	5	1	1	1	Afrikaans	22	0	high school	0	0	0	1			21	27	0.848	0.082	30	90	20	90	68	112	88	81	82	20.4294	21.2306	1	1	4	10	0	0	0.2	6 months: thinking of quitting in next 6 months	0	0	0	1	0	unemployed looking for work	receiving a pension or grant	3	0
20	3	0	1	1	Afrikaans	54	0	high school	1	1	0	1			15	13	0.193	0.727	100	90	20	127	85	119	85	124	120.1	39.2094	41.1699	1	0	25		0	0	40		1	1	1	0	0	unemployed not looking for work	receiving a pension or grant	3	0			0
30	5	0	1	1	Afrikaans	50	0	high school	1	0	0	1			15	6	0.796	1	70	90	16	167	99	109	74	94	89.2	25.7812	24.2188	1	1	1	3	0	0	1.6	not thinking of quitting	1	0	0	0	1	unemployed not looking for work	not receiving a pension or grant	2	0			0
19	3	1	1	1	Afrikaans	66	1	primary school	1	1	0	1			12	0	1	1	56	100	12	130	92	151	93	119	113.8	33.8741	34.3257	0	0			0	1			1	1	1	0	0	unemployed not looking for work	receiving a pension or grant	1	0			0
28	4	1	1	1	Afrikaans	40	0	high school	1	1	0	1			11	8	0.779	0.796	80	80	20	118	85	134	94	86	92.6	26.1066	24.1288	0	0			0	1			1	0	1	0	1	employed	not receiving a pension or grant	4	0			0
28	4	1	1	1	Afrikaans	50	1	high school	0	1	0	1			10	6	1	0.796	100	95	12	130	86	129	89	82	91.5	23.7118	23.7118	0	0			1	0	4.5		1	0	1	1	1	employed	receiving a pension or grant	2	0
11	1	1	1	1	Afrikaans	50	0	never went to school	0	1	0	1			14	8	0.516	0.656	50	80	16	114	77	132	82	76	73.5			0	0			0	1			0	0	1	0	0	unemployed looking for work	receiving a pension or grant	1	0	1	1
13	2	0	1	1	Afrikaans	56	0	primary school	1	1	1	1		73.1784	27	23	0.186	0.727	30	80	17	105	71	142	91	106	112.4	33.3205	34.1749	1	0	5		0	0	10.25		1	0	1	0	0	employed	not receiving a pension or grant	2	0			0
1	1	0	1	1	Afrikaans	73	0	never went to school	1	1	0	1			11	14	0.516	0.727	6	100	24	108	62	129	86		122.3		44.4136	0	0			0	1			1	0	0	1	0			1
17	2	1	1	1	Afrikaans	49	1	high school	0	0	0	1			10	2	0.727	0.727	80	95	17	135	97	106	71	85	82	23.939	21.2031	0	0			0	1			0	0	0	0	1	unemployed looking for work	receiving a pension or grant	6	0
5	1	1	1	1	Afrikaans	38	1	primary school	0	0	0	1			18	5	0.264	0.727	70	100	26	103	62	118	74	82	75	22.0386	23.8751	1	0	4		0	0	4.6		1	1	0	0	0	unemployed looking for work	receiving a pension or grant	1	1
24	3	1	1	1	Afrikaans	29	0	high school	1	1	1	1	63.6377	85.8738	17	19	0.186	0.727	50	50	29	116	88	106	80	99	97.7	28.8415	30.0433	1	0	5		0	0	1.5		1	1	1	0	0	unemployed looking for work	receiving a pension or grant	10	0	3	3	0
33	5	1	1	1	isiXhosa	44	0	high school	1	0	0	1			14	16	0.62	0.62	4	100		138	99	151	98	114	98	32.4354	31.6443	0	0			0	1			1	1	0	1	0	unemployed looking for work	not receiving a pension or grant	4	0			0
24	3	1	1	1	Afrikaans	41	0	primary school	1	1	0	1			14	9	0.727	0.725	60	50	17	162	97	134	100	91	99.4	23.7253	31.6337	0	0			1	0	12		1	0	1	0	1	employed	not receiving a pension or grant	2	0
6	1	0	1	1	Afrikaans	48	0	primary school	1	1	0	1			20	16	0.848	0.516	80	95	16	144	101	163	84	113	116	41.4371	41.9924	0	0			1	0	27		1	1	1	1	0	unemployed not looking for work	not receiving a pension or grant	1	0
6	1	0	1	1	Afrikaans	21	0	high school	0	0	0	1			19	12	0.378	1	50	70	16	106	81	92	64	112	98	38.9468	38.1354	1	0	4		0	0	1.6		0	0	0	0	0	unemployed looking for work	receiving a pension or grant	2	0
18	3	0	1	0	Afrikaans	56	0	primary school	0	0	1	1	68.5754	100	12	25	1	0.264	50	20	18	122	77	136	85	76	77.6	21.6413	21.6413	1	1	20	10	0	0	37	not thinking of quitting	0	1	0	0	0	unemployed not looking for work	receiving a pension or grant	1	0			0
28	4	1	1	1	Afrikaans	37	0	high school	0	0	1	1	53.2679	74.7085	18	23	0.796	0.796	40	100	26	120	88	126	87	88	93.5	29.1749	25.4767	0	0			0	1			0	0	0	0	0	self-employed	receiving a pension or grant	2	0			0
1	1	0	1	1	Afrikaans	70	1	high school	1	0	0	1			12	7	0.587	1	6	100	12	139	85	160	97	97	104.3	28.2187	28.5815	0	0			1	0			1	0	0	0	0	unemployed not looking for work	receiving a pension or grant	3	0
33	5	1	1	0	isiXhosa	44	0	high school	1	0	1	1			16	15	0.656	0.743	8	60		127	92	114	78	111	110	36.6498	39.7361	0	0			0	1			1	0	0	1	0	unemployed looking for work	receiving a pension or grant		0			0
6	1	0	1	1	Afrikaans	55	1	primary school	1	1	1	1		86.5768	13	22	0.883	0.516	100	50	32	141	89	137	90	124	131	37.911	40.0368	0	0			0	1			1	1	1	1	0	unemployed not looking for work	not receiving a pension or grant	1	1			0
1	1	0	1	1	Afrikaans	49	0	primary school	1	1	0	1			11	11	0.656	0.796	7	50	16	109	73	149	102	99	91.6	26.6518	25.8851	1	1	10	5	0	0	17.5	6 months: thinking of quitting in next 6 months	0	0	1	1	0	unemployed looking for work	not receiving a pension or grant	3	0
14	2	1	1	1	Afrikaans	68	0	primary school	1	1	0	1			20	4	1	1	80	100	13	158	92	140	86	87	101	24.4352	24.4352	0	0			0	1			1	0	1	0	0	unemployed not looking for work	receiving a pension or grant	3	0
33	5	1	1	1	isiXhosa	29	1		0	0	1	1			20		0.725		9			119	78			85		20.5191		0				1	0	1.6		0	1	0	1	0	unemployed looking for work	not receiving a pension or grant		0			0
27	4	1	1	1	Afrikaans	52	0	high school	0	0	0	1			24	22	-0.074	0.082	50	50	44	142	100	127	93	87	104	24.3865	25.5296	1	0	2		0	0	0.5		0	0	0	1	1	unemployed not looking for work	not receiving a pension or grant	2	0
7	1	0	0	0	Afrikaans	36	1		1	0	1	1		50.0289	18		1		50			120	70			60				1		20		0	0	21		1	1	1	0	0	unemployed looking for work	receiving a pension or grant		0			0
11	1	1	1	1	Afrikaans	38	1		0	1	0	1			15		0.516		60			89	72			90				0				0	1			0	0	1	0	0	employed	not receiving a pension or grant		0
28	4	1	1	1	Afrikaans	62	1	high school	1	0	0	1			21	21	0.378	0.814	55	70	35	155	98	148	104	79	103.2	30.8979	29.0253	0	0			0	1			1	1	0	1	0	employed	receiving a pension or grant	3	0
22	3	0	1	1	English	49	0	never went to school	1	1	0	1			12	7	1	0.796	75	50	25	178	130	152	104	101	88	31.2213	30.854	1	1	3	4	0	0	5.4	6 months: thinking of quitting in next 6 months	1	0	1	0	0	unemployed not looking for work	not receiving a pension or grant	2	0			0
5	1	1	1	1	Afrikaans	50	0	primary school	1	0	0	1			18	10	0.516	-0.016	60	50	25	153	112	109	80	79	85	21.9261	21.2515	1	0	20		0	0	33		1	0	0	1	0	unemployed not looking for work	not receiving a pension or grant	3	0
32	5	1	1	1	Afrikaans	60	0	high school	1	1	0	1			10	4	1	0.796	80	90	14	182	111	224	127	108	105	37.7176	37.2791	0	0			0	1			1	0	1	0	0	unemployed not looking for work	receiving a pension or grant		1
6	1	0	1	1	Afrikaans	49	0	primary school	1	0	0	1			10	23	0.725	0.62	50	10	19	135	96	119	87	74	72	19.3821	18.9866	1	1	4	2	0	0	7.2	6 months: thinking of quitting in next 6 months	1	1	0	1	0	unemployed not looking for work	not receiving a pension or grant	3	0
24	3	1	1	1	Afrikaans	51	1	high school	1	0	0	1			12	9	0.725	0.796	70	100	23	114	80	113	84	89	100	26.3517	23.6257	0	0			1	0	0		1	1	0	0	0	employed	not receiving a pension or grant	1	0
24	3	1	1	1	Afrikaans	62	0	primary school	1	1	0	1			10	7	0.62	1	50	100	15	149	114	116	80	136	138.2	44.0363	47.9506	1	1	2	2	0	0		6 months: thinking of quitting in next 6 months	1	0	1	0	0	unemployed not looking for work	receiving a pension or grant	1	0
28	4	1	1	1	Afrikaans	46	1	tertiary/diploma	1	1	0	1			11	9	0.848	0.727	90	50	20	146	89	157	97	110	112.6	29.8606	28.9647	0	0			1	0	1.2		1	1	1	0	0	self-employed	not receiving a pension or grant	12	0	1	60
20	3	0	1	1	Afrikaans	63	0	never went to school	1	0	1	1	70.5656	53.6184	13	0	1	1	80	70	12	147	91	126	79	90	77	25.3902	24.974	1	1	3	4	0	0	7.2	6 months: thinking of quitting in next 6 months	1	1	0	0	0	unemployed not looking for work	receiving a pension or grant	2	0			0
33	5	1	1	1	isiXhosa	22	0	high school	0	0	0	1			10	15	1	0.848	8	70		128	105	116	81	79	69	17.9688	19.5312	0	0			0	1			0	0	0	0	0	unemployed looking for work	not receiving a pension or grant		0			0
26	4	0	1	1	Afrikaans	44	1	high school	1	0	0	1			12	15	0.656	-0.077	50	75	34	145	106	133	92	104	120.1	31.6374	33.0256	1	0	2		0	0	1.6		1	0	0	0	0	unemployed not looking for work	receiving a pension or grant	2	0
10	1	1	1	1	Afrikaans	35	0	high school	0	1	0	1			15	1	0.848	0.725	80	80	12	133	95	119	88	101	100	32.7694	34.5984	0	0			0	1			0	0	1	1	0	employed	receiving a pension or grant	1	0			0
9	1	1	1	1	Afrikaans	65	0	primary school	1	0	0	1			11	5	1	0.796	80	80	12	146	88	127	72	75	82	20.9566	20.2991	0	0			0	1			1	0	0	0	0	unemployed not looking for work	receiving a pension or grant		0			0
19	3	1	1	1	Afrikaans	45	1	primary school	0	0	0	1			12	1	0.76	0.796	40	50	12	144	93	126	90	82	79	22.3094	20.8559	1	0	5		0	0	7.5		1	1	0	0	1	unemployed not looking for work	not receiving a pension or grant	1	0
18	3	0	1	1	Afrikaans	23	1	high school	0	0	1	1	42.2661	86.2956	19	10	0.883	1	60	90	19	114	77	127	93	81	86.7	24.7676	24.5389	1	1	4	2	0	0	3.2	30 days: thinking of quitting in next 30 days	0	0	0	0	0	employed	not receiving a pension or grant	3	0	1	6	0
13	2	0	1	1	Afrikaans	66	0	primary school	1	0	0	1			10	1	0.796	1	100	100	13	122	93	119	77	112	107.2	39.2471	40.3902	0	0			0	1			1	0	0	0	0	unemployed not looking for work	receiving a pension or grant	2	0			0
25	4	0	1	1	Afrikaans	49	0	primary school	1	0	0	1			24	4	0.193	1	50	90	12	150	91	127	71	73	71	20.8315	20.8315	1	0	16		0	0	26.4		1	0	0	0	0	unemployed not looking for work	receiving a pension or grant		0			0
26	4	0	1	1	Afrikaans	57	1	high school	1	0	1	1		41.7087	15	2	1	1	70	80	13	163	101	129	65	86	70	25.721	24.8777	0	0			0	1			1	0	0	1	0	employed	not receiving a pension or grant	1	0			0
27	4	1	1	1	Afrikaans	21	0	high school	0	1	0	1			10	1	0.883	1	30	100	15	112	87	107	82	74	84.8	22.5069	23.286	0	0			0	1			0	0	1	0	0	unemployed looking for work	receiving a pension or grant	1	0	1	4
2	1	0	1	1	isiXhosa	43	1	high school	1	0	0	1			12	4	1	1	90	80	12	139	71	151	99	80	85	20.8209	21.4158	1	1	14	10	0	0		6 months: thinking of quitting in next 6 months	1	0	0	0	0	unemployed looking for work	not receiving a pension or grant		0			0
19	3	1	1	1	Afrikaans	38	0	primary school	0	0	0	1			16	5	0.689	0.796	45	40	15	177	112	146	85	70	64	20.3244	18.4049	1	0	4		0	0	4		1	1	0	1	0	unemployed not looking for work	receiving a pension or grant		0
7	1	0	1	1	Afrikaans	69	0	primary school	1	0	0	1			24	2	0.516	0.691	30	80	12	126	87	154	93	79	102	34.0413	31.5724	0	0			0	1			1	0	0	0	0	unemployed not looking for work	not receiving a pension or grant	1	0			0
8	1	1	1	1	Afrikaans	50	1	high school	1	1	0	1			18	7	1	1	80	100	12	117	80	136	85	94	98.2	24.968	25.0304	0	0			0	1			1	0	1	0	0	unemployed looking for work	not receiving a pension or grant		0
7	1	0	1	1	English	66	0	primary school	1	0	1	1		53.6184	24	2	0.516	0.727	50	80	14	208	111	124	75	71	97.8	34.829	25.7347	1	1	15	4	0	0		6 months: thinking of quitting in next 6 months	1	1	0	0	0	unemployed not looking for work	receiving a pension or grant	1	0			0
4	1	1	1	1	Afrikaans	36	0	high school	1	0	0	1			14	12	0.848	0.848	50	90	14	123	92	188	132	107	103	34.3796	33.8295	1	1	5	5	0	0	4.5	6 months: thinking of quitting in next 6 months	1	0	0	1	0	employed	not receiving a pension or grant	3	0
4	1	1	1	1	Afrikaans	42	0	primary school	1	0	0	1			17	11	0.689	0.725	50	60	12	105	80	112	71	113	105	34.2222	33.5556	0	0			0	1			1	0	0	0	0	employed	not receiving a pension or grant		0
20	3	0	1	1	English	71	0	primary school	1	0	0	1			12	2	0.796	0.71	60	70	21	157	103	127	79		71	27.8159	17.5278	0	0			1	0	9.5		1	1	0	0	0	unemployed not looking for work	receiving a pension or grant	3	0	1	2
1	1	0	1	1	Afrikaans	59	0	primary school	1	0	1	1	71.1592	100	12	9	1	1	8	50	13	132	94	152	96	96	103.7	23.1363	26.2709	1	1	3	5	0	0	6.45	6 months: thinking of quitting in next 6 months	1	0	0	1	0	unemployed not looking for work	receiving a pension or grant	3	0			0
18	3	0	1	1	Afrikaans	58	0	primary school	1	1	0	1			14	10	0.796	0.796	60	70	28	186	103	176	112	85	93.8	24.0344	24.1609	0	0			0	1			1	0	1	0	0	employed	not receiving a pension or grant	1	0			0
23	3	1	1	1	Afrikaans	43	0	high school	0	0	0	1			20	0	0.848	1	50	70	14	113	81	122	82	88	90	29.4321	32.0291	0	0			0	1			0	0	0	0	0	employed	not receiving a pension or grant	1	0
35	6	0	1	1	Afrikaans	47	0		1	1	0	1			18		0.193		30			101	74			102		30.2978										1	0	1	0	1	unemployed not looking for work	receiving a pension or grant		0			0
13	2	0	1	1	Afrikaans	68	0	primary school	1	1	0	1			12	4	1	1	70	80	12	134	89	123	79	101	100.2	30.3593	30.3593	0	0			1	0	0		1	0	1	0	0	unemployed not looking for work	receiving a pension or grant	2	0
28	4	1	1	1	Afrikaans	49	0	never went to school	1	1	1	1		80.5558	20	19	0.691	-0.008	20	30	34	115	80	103	68	106	107	35.9375	33.2031	1	0	1		0	0	1.45		1	0	1	1	0	employed	not receiving a pension or grant	1	1	1	1	0
6	1	0	1	1	Afrikaans	23	0	tertiary/diploma	0	0	1	1	47.102	13.3653	10	4	1	1	90	100	12	120	99	117	72	132	140			0	0			0	1			0	0	0	0	0	unemployed looking for work	not receiving a pension or grant		0			0
21	3	0	1	1	Afrikaans	40	1	high school	0	0	1	1	71.4385	68.5469	13	10	0.725	0.779	30	50	15	140	97	142	60	71	78	20.2848	19.4734	1	1	5	10	0	0	6.25	6 months: thinking of quitting in next 6 months	0	0	0	0	0	employed	not receiving a pension or grant	3	0			0
16	2	1	1	1	Afrikaans	36	0	high school	1	1	0	1			13	9	0.689	1	60	50	13	112	82	108	81	86	84	28.0404	26.0375	0	0			0	1			1	0	1	0	0	unemployed looking for work	not receiving a pension or grant	1	0			0
31	5	0	1	1	Afrikaans	77	1	primary school	1	0	0	1			14	13	0.691	0.587	50	40	30	135	79	140	90	100	86	24.1517	23.5479	0	0			0	1			1	1	0	0	0	unemployed not looking for work	receiving a pension or grant		0	1	1
9	1	1	1	1	Afrikaans	40	1	never went to school	0	0	0	1			10	16	0.516	0.189	80	60	49	108	69	103	82	87	82	24.539	24.13	0	0			0	1			0	0	0	0	0	unemployed not looking for work	receiving a pension or grant		0
36	6	0	1	1	Afrikaans	61	0	primary school	1	0	1	1		12.5052	12	10	0.725	0.796	50	70	18	179	117	156	91	96	95	27.8876	27.4714	0	0			0	1			1	0	0	0	0	employed	receiving a pension or grant	3	0			0
28	4	1	1	1	Afrikaans	45	0	high school	0	0	0	1			20	10	0.255	0.689	50	50	22	115	83	109	87	105	106	34.8088	32.4354	0	0			0	1			1	0	0	1	0	unemployed looking for work	receiving a pension or grant	1	0
32	5	1	1	1	Afrikaans	59	0		1	0	0	1			12		1		60			130	75			90		20.2395		0				0	1			1	0	0	0	0	unemployed looking for work	not receiving a pension or grant		0
11	1	1	1	1	Afrikaans	46	0	primary school	1	1	0	1			11	6	1	0.85	100	90	17	137	97	129	83	112	111	34.3351	35.994	0	0			1	0	16		1	1	1	1	0	unemployed not looking for work	receiving a pension or grant		0
26	4	0	1	1	Afrikaans	41	0	high school	0	0	0	1			21	19	0.053	0.082	10	10	17	92	64	87	60	68	77	19.1467	17.7732	1	0	7		0	0	8.75		0	0	0	0	0	unemployed not looking for work	receiving a pension or grant		0
31	5	0	1	1	Afrikaans	56	0	primary school	1	0	1	1		73.5092	16	9	1	0.848	75	80	16	129	92	137	83	94	93	28.5075	26.3146	0	1		5	1	0	12.3	6 months: thinking of quitting in next 6 months	1	0	0	1	0	unemployed not looking for work	not receiving a pension or grant	3	1			0
2	1	0	1	1	isiXhosa	21	0		0	0	0	1			15		1		88			99	66			91		23.6832		0				0	1			0	1	0	0	0	unemployed looking for work	not receiving a pension or grant		0			0
31	5	0	1	1	Afrikaans	58	0	high school	1	0	0	1			22	7	0.796	0.656	80	75	19	178	119	191	103	113	112	35.1562	35.1562	0	1		6	0	1		not thinking of quitting	1	0	0	1	0	unemployed not looking for work	receiving a pension or grant	2	0			0
28	4	1	1	1	Afrikaans	50	0	high school	0	0	0	1			10	0	1	1	65	100	12	133	94	126	89	64	81.5	19.4674	19.1001	0	0			0	1			0	0	0	0	0	employed	not receiving a pension or grant		0
8	1	1	1	1	English	62	1	never went to school	1	1	0	1			15	7	0.727	0.796	70	100	12	97	71	138	91	94	95.6	27.5482	34.7842	0	0			0	1			1	0	1	0	0	employed	not receiving a pension or grant	2	0
37	6	1	1	1	Afrikaans	54	0	primary school	0	0	0	1			10	0	0.656	1	50	100	15	147	97	134	89	119	123.2	41.2071	37.461	0	0			0	1			1	1	0	0	0	unemployed not looking for work	not receiving a pension or grant	1	0	1	2	0
23	3	1	1	1	Afrikaans	70	0	primary school	1	0	1	1	58.3101	100	15	1	0.725	1	85	70	14	226	135	147	106	93	76	37.1094	25.3906	0	0			1	0	48		1	0	0	0	0	unemployed not looking for work	receiving a pension or grant	1	0			0
13	2	0	1	1	Afrikaans	68	0	primary school	1	1	0	1			17	8	0.76	0.71	90	90	26	114	78	107	71	96	94.6	26.6667	25.3333	0	0			0	1			1	0	1	0	0	unemployed not looking for work	receiving a pension or grant	2	0
5	1	1	1	1	Afrikaans	49	0	primary school	1	1	0	1			15	5	0.291	1	50	95	17	95	65	114	89	127	122.3	34.9636	46.41	1	1	4	10	0	0	7	6 months: thinking of quitting in next 6 months	1	0	1	0	0	unemployed looking for work	not receiving a pension or grant	3	0			0
11	1	1	1	1	Afrikaans	51	0	primary school	1	0	0	1			14	6	1	0.814	85	100	23	116	83	130	84	90	92.6	35.0106	28.0085	0	0			0	1			1	1	0	0	0	unemployed looking for work	receiving a pension or grant	2	0
38	6	1	1	1	Afrikaans	40	1	primary school	1	0	0	1			22	17	0.291	0.848	9	50	21	148	103	173	115	80	85.4	21.5451	21.9213	1	1	5	3	0	0	0.25	6 months: thinking of quitting in next 6 months	1	1	0	1	0	employed	not receiving a pension or grant	1	0			0
14	2	1	1	1	Afrikaans	71	0	high school	0	0	0	1			15	13	0.691	0.85	40	100	16	171	108	135	87	124	151.2	32.8731	36.3659	0	0			1	0	6.6		0	0	0	0	0	unemployed not looking for work	receiving a pension or grant	1	0
14	2	1	1	1	Afrikaans	45	0	high school	1	0	0	1			16	4	1	1	80	100	12	139	100	151	101	86	90	26.3465	27.4756	0	0			0	1			1	0	0	1	0	employed	not receiving a pension or grant		0
12	2	0	1	1	Afrikaans	64	0	primary school	1	1	0	1			12	2	0.796	1	55	60	16	157	102	165	100	96	97.1	26.6667	27.5556	0	0			0	1			1	0	1	0	0	unemployed not looking for work	receiving a pension or grant	2	0			0
11	1	1	1	1	Afrikaans	64	1	primary school	1	1	0	1			15	0	1	1	80	80	12	136	89	138	84	110	120.8	30.7394	32.811	0	0			0	1			1	0	1	0	0	unemployed not looking for work	receiving a pension or grant	5	0
4	1	1	1	1	Afrikaans	65	0	primary school	1	0	1	1		79.9107	23	4	0.725	0.796	50	80	12	120	78	145	91	107	97	31.25	29.7656	0	1		1	1	0		6 months: thinking of quitting in next 6 months	1	0	0	0	0	unemployed not looking for work	receiving a pension or grant	2	0			0
9	1	1	1	1	Afrikaans	46	1	primary school	1	0	0	1			10	9	1	0.796	90	80	15	184	111	165	112	98	86.3	23.2438	23.0662	1	1	4	2	0	0	5.2	6 months: thinking of quitting in next 6 months	1	0	0	0	0	unemployed not looking for work	receiving a pension or grant	3	0
35	6	0	1	1	Afrikaans	38	1	high school	0	0	0	1			15	11	0.725	1	70	90	14	87	58	91	60	78	68.1	19.2653	18.8735	1	1	15	15	0	0	17.25	not thinking of quitting	0	0	0	0	1	employed	not receiving a pension or grant		0			0
26	4	0	1	1	Afrikaans	41	0	high school	0	0	1	1	72.1509	93.3008	20	16	0.725	0.796	60	80	18	122	84	116	87	74	81.2	29.7755	31.0722	0	0			0	1			0	1	0	0	0	employed	not receiving a pension or grant	3	0			0
6	1	0	1	1	Afrikaans	52	0	primary school	1	1	0	1			12	5	1	0.725	70	80	15	147	91	140	97	116	125	45.0323	45.4379	0	0			0	1			1	0	1	0	0	unemployed not looking for work	not receiving a pension or grant		0
9	1	1	1	1	Afrikaans	20	0	high school	0	1	0	1			11	6	1	1	90	90	12	104	72	103	70	81	87	27.7767	30.3422	0	0			0	1			0	0	1	0	0	employed	not receiving a pension or grant		0			0
30	5	0	1	1	Afrikaans	50	0	primary school	1	0	1	1	48.4113	86.6678	26	16	0.62	0.725	52	75	18	121	85	150	88	119	124.3	43.1154	43.9065	0	1		7	1	0	2.1	6 months: thinking of quitting in next 6 months	1	0	0	0	1	unemployed not looking for work	receiving a pension or grant	2	0			0
22	3	0	1	1	Afrikaans	56	1	primary school	0	0	1	1	53.0932	68.0341	14	22	0.725	1	50	80	18	109	94	158	99	87	82	27.0169	23.939	1	1	3	1	0	0	5.85	6 months: thinking of quitting in next 6 months	0	1	0	0	0	unemployed not looking for work	receiving a pension or grant	2	0			0
7	1	0	1	1	Afrikaans	59	0	high school	1	1	0	1			12	5	0.848	1	80	65	12	181	112	126	69	80	77.5	22.1521	22.9577		0							1	0	1	0	0	unemployed not looking for work	not receiving a pension or grant	1	0			0
13	2	0	1	1	Afrikaans	65	0	primary school	1	1	0	1			17	4	0.222	0.587	50	90	26	100	63	105	65	91	93	24.2382	24.6711	1	1	3	5	0	0	6.75	6 months: thinking of quitting in next 6 months	1	1	1	0	0	unemployed not looking for work	receiving a pension or grant	3	0			0
24	3	1	1	1	Afrikaans	56	0	primary school	1	1	0	1			18	8	0.124	0.727	50	60	19	99	68	111	74	106	111	30.4272	33.2671	1	1	20	5	0	0	44	6 months: thinking of quitting in next 6 months	1	0	1	1	0	unemployed not looking for work	receiving a pension or grant	2	0
5	1	1	1	1	Afrikaans	22	0	high school	1	0	0	1			13	9	-0.041	0.585	90	100	32	110	79	154	119	96	112.5	27.5873	32.2123	0	0			1	0			1	0	0	0	0	unemployed looking for work	not receiving a pension or grant	3	0
12	2	0	1	1	Afrikaans	48	1	high school	1	0	0	1			10	3	1	0.796	80	50	22	142	89	123	78	102	100.5	29.9967	29.9967	1	1	4	5	0	0	5.2	6 months: thinking of quitting in next 6 months	1	0	0	0	0	unemployed not looking for work	receiving a pension or grant		0			0
21	3	0	1	1	Afrikaans	40	1	primary school	1	0	0	1			15	0	0.725	1	80	90	12	154	96	130	91	78	75	20.0692	19.0311	0	0			0	1			1	0	0	0	0	self-employed	not receiving a pension or grant		0			0
27	4	1	1	1	Afrikaans	46	0	primary school	0	0	0	1			23	7	0.85	0.689	100	50	19	134	95	142	93	99		31.5556	30.2222	0	0			1	0	8		0	1	0	0	0	unemployed not looking for work	receiving a pension or grant	2	0
23	3	1	1	1	Afrikaans	39	1	high school	0	0	0	1			12	1	0.796	0.691	80	70	16	107	70	130	79	72	67	19.487	18.0697	1	1	3	4	0	0	2.7	not thinking of quitting	0	0	0	0	0	employed	not receiving a pension or grant	1	0
13	2	0	1	1	Afrikaans	50	0		1	1	0	1			12		0.587		80			104	72			146		55.2507		0				1	0	12		1	0	1	0	0	unemployed not looking for work	receiving a pension or grant		0
14	2	1	1	1	Afrikaans	45	0	primary school	1	0	0	1			21	27	-0.016	0.088	53	50	42	113	72	132	86	85	87	24.7967	25.7885	0	0			1	0	2		1	0	0	0	0	unemployed not looking for work	receiving a pension or grant	1	0
11	1	1	1	1	Afrikaans	50	0		1	1	0	1			15		0.796		70			180	111			113				0				1	0			1	0	1	0	0	unemployed looking for work	not receiving a pension or grant		0
3	1	0	1	1	English	49	0	high school	0	0	0	1			16	11	0.124	0.193	90	70		119	89	147	104	100	108	42.6692	39.4421	0	0			0	1			1	0	0	1	0	employed	not receiving a pension or grant	1	0
6	1	0	1	1	Afrikaans	46	0	primary school	0	0	0	1			21	19	0.028	0.585	90	60	15	111	78	115	80	97	98	31.5556	31.8222	1	0	4		0	0	4.4		0	1	0	0	0	unemployed not looking for work	receiving a pension or grant	2	0
18	3	0	1	1	Afrikaans	50	0	high school	1	0	0	1			10	14	0.848	0.725	50	60	14	174	124	166	122	94	100.07	32.4467	32.9474	0	0			0	1			1	0	0	0	0	employed	not receiving a pension or grant		0			0
31	5	0	1	1	Afrikaans	49	1		1	0	0	1			20		0.85		80			124	91			96		29.4118		0				0	1			1	1	0	0	0	unemployed not looking for work	receiving a pension or grant		0			0
15	2	0	1	1	Afrikaans	29	1	high school	0	0	0	1			11	1	1	1	50	100	15	135	76	118	61	74	70	20.4382	19.3625	1	1	20	5	0	0	22	30 days: thinking of quitting in next 30 days	0	0	0	0	1	employed	not receiving a pension or grant		0			0
2	1	0	1	1	isiXhosa	43	0		1	0	0	1			15		0.814		80			161	83			106		27.1809		0				0	1			1	0	0	0	0	employed	receiving a pension or grant		0			0
30	5	0	1	1	Afrikaans	36	1	primary school	0	0	0	1			22	3	1	1	80	50	12	112	76	118	83	74	89.9	22.8624	25.5296	1	1	15	5	0	0	19.5	not thinking of quitting	0	0	0	1	1	unemployed not looking for work	receiving a pension or grant	1	0			0
12	2	0	1	1	Afrikaans	56	0	high school	1	1	0	1			21	7	0.62	0.656	40	45	22	170	108	156	94	141	133.5	38.866	40.3902	1	1	7	4	0	0	12.6	6 months: thinking of quitting in next 6 months	1	0	1	0	0	unemployed not looking for work	not receiving a pension or grant	4	0			0
4	1	1	1	1	Afrikaans	67	0	never went to school	1	1	0	1			15	4	0.725	1	60	90	13	132	71	143	75	117	112.4	34.1932	37.3961	0	0			0	1			1	0	1	0	0	unemployed not looking for work	receiving a pension or grant	1	0
21	3	0	1	1	Afrikaans	40	0	primary school	1	1	0	1			22	18	0.516	1	50	80	15	130	90	149	98	99	82	27.7344	26.9531	0	0			0	1			1	0	1	0	0	unemployed not looking for work	not receiving a pension or grant	3	0	1	3	0
6	1	0	1	1	Afrikaans	53	0	high school	1	0	0	1			10	13	1	0.725	100	90	15	161	99	141	102		99	33.834	34.9494	0	0			0	1			1	0	0	0	0	employed	not receiving a pension or grant		0
9	1	1	1	1	Afrikaans	44	1		1	0	0	1			12		0.725		60			192	119			75		21.048		1		3		0	0	3.6		1	0	0	0	0	unemployed looking for work	not receiving a pension or grant		0
16	2	1	1	1	English	50	0	primary school	1	0	1	1	69.3283	100	14	24	0.62	0.053	55	40	46	166	102	177	114	91	91.4	31.245	30.8444	0	1		1	1	0	24.75	6 months: thinking of quitting in next 6 months	1	1	0	1	0	unemployed not looking for work	not receiving a pension or grant	2	1			0
3	1	0	1	1	Afrikaans	54	0	primary school	1	1	0	1			12	10	0.727	0.62	60	60		145	96	148	87	102	103	25.6231	26.2173	0	0			0	1			1	1	1	0	0	unemployed not looking for work	receiving a pension or grant	1	0
6	1	0	1	1	Afrikaans	41	0	primary school	0	0	1	1	65.8566	79.1415	24	22	0.796	0.689	50	50	15	111	83	116	80	89	93	27.2392	27.2793	1	1	19	2	0	0	17.1	6 months: thinking of quitting in next 6 months	1	0	0	1	0	employed	receiving a pension or grant	3	0			0
17	2	1	1	1	Afrikaans	35	0	high school	1	0	0	1			17	7	0.291	0.124	80	45	18	126	88	109	72	77	76.5	22.719	23.1247	0	0			0	1			1	0	0	1	0	unemployed looking for work	receiving a pension or grant		0			0
8	1	1	1	1	Afrikaans	21	0		0	0	1	1	68.9509	53.5274	15		1		70			109	82			90		32.3884		0				0	1			0	1	0	0	0	student	not receiving a pension or grant		0			0
22	3	0	1	1	Afrikaans	71	0	never went to school	1	1	0	1			11	0	1	0.587	85	75	12	207	120	160	99	91	93	25.3155	25.3155	0	0			0	1			1	0	1	0	0	unemployed not looking for work	receiving a pension or grant	3	0			0
27	4	1	1	1	Afrikaans	41	1	primary school	1	1	0	1			10	11	0.796	0.883	85	80	16	143	101	146	99	134	143.8	49.013	48.8778	0	0			0	1			1	0	1	0	1	employed	not receiving a pension or grant	3	0
1	1	0	1	1	Afrikaans	45	0	high school	1	0	0	1			12	11	1	1	7	100	12	166	123	143	91	88	94	29.1054	28.7052	1	1	6	10	0	0	8.1	6 months: thinking of quitting in next 6 months	1	0	0	1	0	employed	not receiving a pension or grant		0
16	2	1	1	1	Afrikaans	41	0	primary school	0	1	1	1	26.3268	47.6884	12	11	0.883	0.691	65	40	12	122	81	152	82	91	88.3	27.6601	28.7105	0	0			1	0	24		1	1	1	0	0	unemployed looking for work	not receiving a pension or grant	1	0			0
3	1	0	1	1	Afrikaans	86	0		0	0	1	1	79.4518	85.6588	12		0.03		60			151	89			68				1		3		0	0	5.4		0	0	0	0	0	unemployed not looking for work	receiving a pension or grant		0			0
31	5	0	1	1	Afrikaans	66	0	primary school	1	0	0	1			13	1	0.883	1	80	95	13	130	84	136	86	104	98.6	35.5556	34.6667	0	0			0	1			1	1	0	0	0	unemployed not looking for work	receiving a pension or grant	2	0
18	3	0	1	1	Afrikaans	50	0	high school	0	0	0	1			12	15	0.848	0.725	80	50	18	126	86	130	91	86	89.4	30.4438	29.9031	1	0	3		0	0			0	0	0	0	0	unemployed not looking for work	not receiving a pension or grant	5	0			0
9	1	1	1	1	English	54	0	primary school	1	1	0	1			20	12	0.118	0.796	60	70	13	179	97	191	106	103	97.2	32.4557	30.3663	0	0			0	1			1	0	1	0	0	unemployed not looking for work	not receiving a pension or grant		0
26	4	0	1	1	Afrikaans	58	0	high school	1	0	0	1			20	7	0.689	0.587	50	50	26	108	79	113	84	99	114.6	35.2281	33.9183	0	0			1	0	6.5		1	0	0	1	0	unemployed not looking for work	receiving a pension or grant	3	0
35	6	0	1	1	Afrikaans	35	0	high school	0	0	0	1			29	18	0.128	1	20	70	20	111	75	98	65	101	108.6	34.3351	38.7331	1	1	10	7	0	0	7	not thinking of quitting	0	1	0	1	0	employed	receiving a pension or grant		0			0
35	6	0	1	1	Afrikaans	23	0	high school	0	0	0	1			13	14	0.848	0.62	100	50	22	97	59	101	70	94	92.7	25.721	28.9256	1	1	4	1	0	0	1	6 months: thinking of quitting in next 6 months	0	0	0	1	0	unemployed looking for work	not receiving a pension or grant	2	0			0
14	2	1	1	1	Afrikaans	27	0	high school	0	0	0	1			13	3	0.725	0.796	45	80	17	105	76	108	84	92	87.1	26.7759	26.7759	0	0			0	1			0	0	0	0	0	unemployed not looking for work	receiving a pension or grant		0
33	5	1	1	1	isiXhosa	19	0	high school	0	0	1	1			10	11	0.796	1	8	100		109	77	111	80	78	80	20.5049	23.4952	0	0			0	1			0	0	0	1	0	unemployed looking for work	not receiving a pension or grant		0			0
14	2	1	1	1	Afrikaans	59	0	never went to school	1	1	0	1			21	18	0.516	0.85	80	85	22	131	80	135	98	155	148	56.4568	49.8701	0	0			0	1			1	1	1	0	0	unemployed not looking for work	receiving a pension or grant	1	0
6	1	0	1	1	Afrikaans	27	0	primary school	0	0	0	1			22	11	1	0.62	90	60	17	98	61	103	71	75	78	21.9138	24.2878	1	0	10		0	0	6.5		0	0	0	0	0	unemployed looking for work	receiving a pension or grant	3	1	2	3
33	5	1	1	1	isiXhosa	56	0		0	0	0	1			12		0.656		4			110	77			111		29.3947		0				0	1			0	0	0	1	0	unemployed looking for work	receiving a pension or grant		0			0
32	5	1	1	1	Afrikaans	65	1	primary school	1	1	0	1			10	1	1	0.848	60	80	17	148	89	149	83	108	107.5	29.4023	27.968	0	0			1	0			1	0	1	0	1	unemployed not looking for work	receiving a pension or grant	1	0
33	5	1	1	1	isiXhosa	34	0	high school	0	0	1	1			12	15	0.725	0.796	5	100		125	85	122	88	125	113	39.4477	39.8586	0	0			0	1			0	1	0	1	0	unemployed looking for work	not receiving a pension or grant	6	0			0
17	2	1	1	1	Afrikaans	39	1	primary school	0	0	0	1			10	8	0.796	0.883	100	100	12	112	78	116	77	89	83	25.0399	22.8625	1	1	15	5	0	0	19.5	30 days: thinking of quitting in next 30 days	0	1	0	0	0	unemployed not looking for work	receiving a pension or grant	3	0
2	1	0	1	1	Afrikaans	31	0	high school	1	0	0	1			20	6	0.848	1	100	80	12	137	94	136	102	96	94	31.5556	33.0222	0	0			0	1			1	0	0	0	0	employed	not receiving a pension or grant	1	0			0
30	5	0	1	1	Afrikaans	50	0	primary school	1	0	1	1	66.1887	79.8197	21	8	0.848	1	60	80	16	133	97	157	107	112	110.6	37.8906	37.8906	0	0			0	1			1	0	0	1	0	unemployed not looking for work	receiving a pension or grant	5	0			0
33	5	1	1	1	isiXhosa	40	0	high school	1	0	0	1			10	11	0.796	0.62	8	70		128	96	140	88	81	80	22.8625	24.3141	0	0			0	1			1	0	0	1	0	unemployed not looking for work	receiving a pension or grant	3	0			0
37	6	1	1	1	English	44	1		0	1	0	1			10		0.725		60			110	62			88		23.597		0				0	1			0	0	1	0	0	employed	not receiving a pension or grant		0			0
6	1	0	1	1	Afrikaans	50	0	high school	1	1	0	1			14	6	0.848	0.725	50	90	15	127	92	147	81	106	95	27.5134	28.4429	0	0			0	1			1	0	1	1	0	unemployed not looking for work	not receiving a pension or grant	2	0
11	1	1	1	1	Afrikaans	60	0	high school	1	1	0	1			10	2	0.088	0.727	50	80	15	98	71	116	80	95	101.5	26.7229	27.4004	0	0			0	1			1	0	1	0	0	unemployed not looking for work	receiving a pension or grant		0
6	1	0	1	1	Afrikaans	62	0	primary school	1	1	0	1			10	6	1	1	50	100	12	149	77	148	69	104	117	34.6746	41.5333	0	0			1	0			0	0	1	0	0	unemployed not looking for work	receiving a pension or grant	1	0
31	5	0	1	1	English	47	0	high school	1	0	1	1		59.4574	11	5	0.727	1	55	90	13	127	97	131	89	100	98.1	30.863	28.5483	0	0			0	1			1	0	0	0	0	employed	receiving a pension or grant	3	0			0
22	3	0	1	1	Afrikaans	55	0	primary school	1	1	1	1	32.6742	92.5068	11	0	0.725	0.623	60	70	23	141	87	155	96	113	111	37.0447	38.2934	0	0			0	1			1	1	1	1	0	unemployed not looking for work	not receiving a pension or grant	2	0			0
36	6	0	1	1	Afrikaans	48	1	primary school	0	0	0	1			25	18	0.689	0.02	50	50	26	101	70	113	78	81	81	19.5312	19.1406	1	1	3	4	0	0	3.75	6 months: thinking of quitting in next 6 months	0	0	0	0	0	employed	not receiving a pension or grant	4	0			0
15	2	0	1	1	Afrikaans	25	0	high school	0	0	0	1			18	14	0.848	0.228	70	100	33	115	80	105	77	67	65.5	20.188	18.7075	1	0	20		0	0	10		0	0	0	0	0	unemployed looking for work	receiving a pension or grant		0
32	5	1	1	1	Afrikaans	33	0	primary school	0	0	0	1			10	8	1	0.848	80	100	13	111	83	111	88	120	125	44.7125	46.0675	0	0			0	1			0	0	0	0	0	employed	receiving a pension or grant		0
11	1	1	1	1	Afrikaans	25	0	high school	0	0	0	1			17	26	0.62	1	20	50	19	110	78	100	71	102	101.3	36.7378	32.9296	0	0			0	1			0	0	0	1	0	unemployed looking for work	not receiving a pension or grant	1	0
38	6	1	1	1	Afrikaans	54	0	primary school	1	0	0	1			15	8	0.727	0.623	9	60	24	134	97	123	88	117	124.3	36.1987	38.9613	0	0			1	0	0.3		1	0	0	0	0	unemployed not looking for work	receiving a pension or grant		0			0
22	3	0	1	1	Afrikaans	62	0	never went to school	1	0	0	1			11	6	0.814	1	50	50	34	135	95	157	101	79	78	21.6413	21.6413	1	0	6		0	0	12.6		1	0	0	1	0	unemployed not looking for work	receiving a pension or grant	3	0			0
27	4	1	1	1	Afrikaans	55	0	high school	0	1	0	1			12	7	1	1	100	100	13	148	99	150	100	98	109.4	30.7306	32.8947	0	0			1	0			1	0	1	0	0	unemployed not looking for work	not receiving a pension or grant	3	0
26	4	0	1	1	Afrikaans	42	0	high school	0	0	1	1	80.8302	93.367	16	9	0.689	0.848	50	50	20	102	80	107	76	99	101.7	30.1194	29.0796	0	0			0	1			1	0	0	1	0	employed	receiving a pension or grant	2	0			0
24	3	1	1	1	Afrikaans	22	0		0	0	0	1			12		1		90			111	70							0				0	1			0	0	0	0	0
21	3	0	1	1	Afrikaans	58	0	never went to school	1	0	0	1			16	0	0.848	1	50	80	20	159	80	156	82	93	92	29.6875	27.2266	0	0			0	1			1	0	0	0	0	unemployed not looking for work	not receiving a pension or grant	3	0			0
3	1	0	1	0	isiXhosa	77	1	primary school	0	0	1	1			13	8	0.101	0.193	90	80		176	94	132	78	83	76	26.2336	21.2183	1	1	4	2	0	0	11.4	not thinking of quitting	0	1	0	1	0	unemployed not looking for work	receiving a pension or grant		0			0
2	1	0	1	1	isiXhosa	37	1	primary school	0	0	0	1			14	6	1	1	80	90	12	139	84	126	75	74	76	20.4407	20.637	1	1	5	4	0	0	4	not thinking of quitting	0	0	0	0	0	unemployed looking for work	not receiving a pension or grant		0			0
9	1	1	1	1	Afrikaans	57	0	never went to school	1	1	0	1			10	0	0.796	1	70	80	12	124	77	116	77	95	82.4	27.7344	22.2656	0	0			0	1			1	0	1	0	0	unemployed not looking for work	receiving a pension or grant	2	0	4	20	0
33	5	1	1	1	isiXhosa	55	1	never went to school	0	0	1	1			17	21	0.656	0.099	4	80		92	62	92	59	74	66	17.0993	17.0993	1	1	3	2	0	0	7.8	6 months: thinking of quitting in next 6 months	0	1	0	1	1	unemployed looking for work	not receiving a pension or grant		0			0
25	4	0	1	1	Afrikaans	69	0	high school	0	0	0	1			12	6	0.727	1	80	80	13	131	76	119	79	95	95.5	28.1337	25.5367	1	0	3		0	0	2.85		0	0	0	0	0	unemployed not looking for work	receiving a pension or grant	4	0			0
29	4	1	1	1	English	57	0	primary school	1	0	0	1			13	15	0.552	0.62	70	65		105	76	144	100	100	93	29.7284	29.0077	0	1		3	0	1		30 days: thinking of quitting in next 30 days	1	1	0	1	0	unemployed not looking for work	receiving a pension or grant	2	0
19	3	1	1	1	Afrikaans	36	0	high school	0	0	0	1			15	4	1	0.796	60	50	13	119	70	114	71	117	100.6	33.0579	32.2865	0	0			0	1			0	0	0	0	0	employed	receiving a pension or grant		0
4	1	1	1	1	Afrikaans	55	0	primary school	1	0	1	1	54.234	59.4574	10	8	0.725	0.585	90	90	13	104	62	133	81	75	70.5	17.5697	16.5657	1	1	5	2	0	0	8.75	6 months: thinking of quitting in next 6 months	1	1	0	0	1	unemployed not looking for work	receiving a pension or grant	2	1			0
36	6	0	1	1	Afrikaans	80	0	primary school	1	1	0	1			12	7	0.708	0.848	70	10	22	187	93	162	87	87	90	19.3962	22.3478	1	1	2	1	0	0	5.2	6 months: thinking of quitting in next 6 months	1	0	1	0	0	unemployed not looking for work	receiving a pension or grant	3	0			0
21	3	0	1	1	Afrikaans	50	1	high school	1	0	1	1		60.2597	16	7	0.433	0.883	50	60	22	166	104	150	90	90	87.6	19.1516	19.1516	0	1		6	0	1		6 months: thinking of quitting in next 6 months	1	0	0	0	0	employed	not receiving a pension or grant	1	0			0
15	2	0	1	1	English	40	0	high school	1	1	0	1			16	7	0.689	0.689	60	45	20	112	82	122	89	104	97.5	34.0785	33.0642	1	1	20	12	0	0	7	30 days: thinking of quitting in next 30 days	1	0	1	1	0	unemployed not looking for work	not receiving a pension or grant	8	0
34	6	0	1	1	Afrikaans	55	0	high school	1	1	0	1			10	0	1	1	70	90	14	150	93	168	124	84	71	25.2338	18.9253	1	1	10	10	0	0	17.5	6 months: thinking of quitting in next 6 months	1	1	1	1	0	unemployed not looking for work	receiving a pension or grant	3	0			0
33	5	1	1	1	isiXhosa	82	1	primary school	0	0	1	1			15	9	0.76	0.727	7	100		141	94	170	96	89	86	21.5139	21.5139	0	0			0	1			0	1	0	1	0	unemployed looking for work	receiving a pension or grant		1			0
4	1	1	1	1	Afrikaans	74	0	primary school	1	1	0	1			14	11	0.516	0.587	50	70	28	149	103	173	105	85	77.4	19.563	21.4776	0	0			1	0			1	0	1	0	0	unemployed not looking for work	receiving a pension or grant		0
29	4	1	1	1	English	47	0	primary school	1	1	0	1			16	15	0.656	0.796	70	60		152	96	162	101	112	130	48.8281	51.5039	0	0			0	1			1	1	1	1	0	unemployed not looking for work	not receiving a pension or grant		0			0
24	3	1	1	1	Afrikaans	43	0	primary school	1	0	0	1			13	15	0.725	0.623	80	80	21	120	75	134	84	117	112.1	34.2936	32.7694	0	0			1	0			1	0	0	1	0	unemployed not looking for work	receiving a pension or grant	2	0
33	5	1	1	1	isiXhosa	69	0	never went to school	1	0	1	1			14	6	0.62	0.85	6	50		157	112	152	93	114	107	34.049	36.0519	0	0			0	1			1	0	0	1	0	unemployed looking for work	receiving a pension or grant	3	0			0
6	1	0	1	1	Afrikaans	26	1	high school	0	0	0	1			15	8	1	1	100	90	12	128	74	122	73	74	70	20.2812	19.0644	1	0	6		0	0	3.3		0	0	0	0	0	employed	not receiving a pension or grant		0
6	1	0	1	1	Afrikaans	21	0	primary school	0	0	1	1	75.1547	81.4986	12	14	0.195	0.76	100	75	13	88	65	108	68	89	75	29.3333	30.3111	0	0			1	0	0.45		0	0	0	1	0	unemployed looking for work	receiving a pension or grant	3	0	1	1	0
21	3	0	1	1	Afrikaans	27	0	high school	0	0	1	1		47.6884	10	19	0.796	1	99	80	16	134	84	117	83	110	105	35.4564	33.3205	1	1	2	3	0	0	0.8	6 months: thinking of quitting in next 6 months	0	0	0	0	0	unemployed not looking for work	receiving a pension or grant		0			0
27	4	1	1	1	Afrikaans	74	1		1	1	1	1	59.0189	79.522	14		0.727		40			140	102			91		28.699		0				1	0			1	0	1	0	0	unemployed not looking for work	receiving a pension or grant		0			0
33	5	1	1	1	isiXhosa	50	0	never went to school	1	0	0	1			17	11	0.725	0.656	4	70		115	84	125	88	95	100	35.9245	36.7902	0	0			0	1			1	1	0	1	0	unemployed not looking for work	receiving a pension or grant	3	0			0
37	6	1	1	1	Afrikaans	53	1	primary school	1	1	0	1			11	5	0.587	0.796	40	80	14	128	90	115	78	114	111.5	32.2421	29.4076	0	1		10	0	1		not thinking of quitting	1	1	1	0	0	unemployed not looking for work	receiving a pension or grant	1	0			0
11	1	1	1	1	Afrikaans	55	0	primary school	0	0	0	1			12	6	0.157	0.727	60	60	12	140	109	146	96	115	116	40.6318	42.0015	0	0			0	1			0	0	0	1	0	unemployed not looking for work	receiving a pension or grant	3	0
25	4	0	1	1	Afrikaans	70	1	high school	1	0	0	1			12	5	1	0.623	60	80	12	152	89	126	81	107	114.4	35.5665	35.9085	0	0			1	0	9.75		1	0	0	0	0	unemployed not looking for work	receiving a pension or grant	1	0			0
33	5	1	1	1	isiXhosa	48	0	high school	0	0	1	1			17	10	0.62	0.4	4	70		103	79	137	104	86	83	19.1001	20.202	0	0			0	1			0	1	0	1	1	unemployed looking for work	not receiving a pension or grant	1	1			0
35	6	0	1	1	Afrikaans	51	0	primary school	1	0	1	1	13.0761	47.6884	15	11	0.725	0.796	80	70	20	151	94	128	86	107	110.2	35.5469	36.6406	0	0			0	1			1	0	0	0	0	employed	not receiving a pension or grant	1	0			0
36	6	0	1	1	Afrikaans	41	0	primary school	0	0	0	1			13	9	1	0.76	80	50	23	90	59	102	65	82	84	24.0898	23.6518	1	1	10	12	0	0	13.5	not thinking of quitting	0	0	0	0	1	unemployed looking for work	receiving a pension or grant	5	0			0
10	1	1	1	1	Afrikaans	58	0	primary school	1	1	0	1			18	1	1	0.796	80	100	12	149	100	115	81	100	98	28.306	29.5036	1	1	5	8	0	0	11	6 months: thinking of quitting in next 6 months	1	0	1	0	0	unemployed not looking for work	receiving a pension or grant	1	0			0
8	1	1	1	1	Afrikaans	52	0	primary school	1	0	0	1			16	10	1	1	70	80	12	136	82	192	111	95	102.7	37.6542	26.8386	0	0			0	1			1	0	0	0	0	unemployed not looking for work	not receiving a pension or grant		0
26	4	0	1	1	Afrikaans	38	1	high school	0	0	0	1			21	17	-0.077	0.623	10	80	26	140	91	136	93	96	105.6	27.0538	31.893	1	0	3		0	0	3		0	0	0	0	0	employed	not receiving a pension or grant	3	0
29	4	1	1	1	English	77	1	high school	1	0	0	1			10	7	0.656	0.85	65	80		163	78	130	78	102	102	28.3447	26.2897	0	0			0	1			1	1	0	1	0	employed	receiving a pension or grant	3	0
5	1	1	1	1	Afrikaans	56	0	primary school	1	1	0	1			11	8	0.193	0.725	60	60	14	120	90	179	124	79	84	22.6003	22.5181	1	0	2		0	0	3.9		1	0	1	0	1	unemployed looking for work	not receiving a pension or grant	1	0
19	3	1	1	1	Afrikaans	81	0	primary school	1	0	0	1			12	0	1	0.796	50	90	13	185	106	157	86	104	99	21.8776	21.7469	1	0	3		0	0			0	0	0	0	0	unemployed looking for work	receiving a pension or grant	4	0			0
19	3	1	1	1	Afrikaans	41	0	high school	1	0	0	1			12	4	1	0.228	30	50	13	141	97	162	95	70	66.5	16.3304	15.8949	1	0	4		0	0	5.8		1	1	0	1	0	employed	not receiving a pension or grant	2	0			0
1	1	0	1	1	English	53	1	never went to school	1	0	1	1			12	10		0.814		50	13			133	79		78				0								0						2
33	5	1	1	1	isiXhosa	52	0	primary school	1	0	0	1			13	22	0.62	0.516	6	80	46	150	110	149	106	94	87	21.6413	23.8054	1	1	3	1	0	0		6 months: thinking of quitting in next 6 months	1	0	0	0	0	unemployed not looking for work	receiving a pension or grant	4	0			0
28	4	1	1	1	Afrikaans	47	0	primary school	1	1	0	1			13	7	0.796	1	70	50	12	127	89	145	99	122	131.5	48.0769	47.2551	0	0			1	0	0.4		1	0	1	0	0	employed	receiving a pension or grant	1	0
2	1	0	1	1	Afrikaans	75	0	high school	1	1	0	1			12	11	0.796	1	90	90	13	127	67	110	68	101	100	29.903	31.1846	0	0			1	0	4		1	0	1	0	0	unemployed not looking for work	receiving a pension or grant	3	0
32	5	1	1	1	Afrikaans	63	0		1	1	0	1			14		1		70			144	85			116		36.7188		0				0	1			1	0	1	1	1	unemployed not looking for work	receiving a pension or grant		0
5	1	1	1	1	Afrikaans	23	1	high school	0	0	0	1			14	9	1	0.76	70	100	18	116	81	130	104	69	70	19.7055	20.1145	1	1	6	10	0	0	1.2	30 days: thinking of quitting in next 30 days	0	1	0	0	0	employed	not receiving a pension or grant		0
21	3	0	1	1	Afrikaans	34	0	primary school	0	0	0	1			10	2	0.725	1	70	90	12	126	87	132	75	68	63	21.4844	21.0938	1	1	4	3	0	0	3.6	not thinking of quitting	0	0	0	0	0	unemployed looking for work	not receiving a pension or grant		0			0
3	1	0	1	1	isiXhosa	43	0	high school	1	0	0	1			13	10	0.796	0.727	60	60		153	98	161	91	114	118	34.2504	34.6645	0	0			0	1			1	0	0	0	0	unemployed not looking for work	receiving a pension or grant	2	0			0
31	5	0	1	0	Afrikaans	46	1		1	1	0	1			21		0.691		40			113	87			83		22.4913		0				0	1			1	0	1	0	0	unemployed not looking for work	receiving a pension or grant		0			0
6	1	0	1	1	Afrikaans	47	0	primary school	0	1	0	1			15	12	0.796	0.796	70	80	13	120	70	115	70	104	103	33.3276	34.3663	1	1	3	3	0	0	4.35	6 months: thinking of quitting in next 6 months	0	0	1	0	0	self-employed	receiving a pension or grant	3	0
28	4	1	1	1	Afrikaans	74	1		1	0	1	1	92.7849	100	15		0.26		50			104	67			86		21.6333		0				1	0	82.5		1	0	0	0	0	unemployed not looking for work	receiving a pension or grant		1			0
32	5	1	1	1	Afrikaans	49	0	primary school	1	0	1	1	83.6679	73.1122	10	23	0.727	0.62	50	20	33	170	127	192	141	106	109.5	41.7655	42.4338	1	1	3	3	0	0	4.8	6 months: thinking of quitting in next 6 months	1	0	0	1	1	unemployed not looking for work	receiving a pension or grant	2	0			0
6	1	0	1	1	Afrikaans	25	0	high school	0	0	1	1		49.9297	21	22	1	0.796	50	50	20	88	60	103	69	73	80	18.9069	19.3271	1	1	12	2	0	0	7.2	6 months: thinking of quitting in next 6 months	1	0	0	1	0	employed	receiving a pension or grant		0	2	2	0
25	4	0	1	1	Afrikaans	56	0	high school	1	0	1	1		66.1897	11	3	0.848	0.883	99	70	13	146	97	122	77	113	94.7	29.7056	29.7056	1	0	20		0	0	24		1	1	0	0	0	unemployed looking for work	not receiving a pension or grant	1	0			0
36	6	0	1	1	Afrikaans	55	0	primary school	1	0	1	1	79.4415	0	12	9	0.689	1	70	40	12	139	95	126	82	116	114	38.0309	38.0309	0	0			1	0	7		1	0	0	1	0	employed	receiving a pension or grant	2	0			0
9	1	1	1	1	Afrikaans	25	1	high school	0	0	0	1			14	9	0.796	1	50	80	12	136	86	135	82	71	71	21.048	20.54	0	0			0	1			0	0	0	1	0	employed	not receiving a pension or grant		0
1	1	0	1	1	Afrikaans	42	0	primary school	1	0	0	1			12	14	0.675	0.814	6	50	16	141	95	138	96	82	83.2	23.2917	21.4672	1	1	3	3	0	0	3.9	6 months: thinking of quitting in next 6 months	1	0	0	1	0	unemployed looking for work	not receiving a pension or grant	3	0
4	1	1	1	1	Afrikaans	54	0	primary school	1	1	0	1			13	13	0.848	1	90	100	13	159	88	187	98	100	84.4	29.5018	28.0927	0	0			1	0	3.4		1	0	1	0	0	employed	receiving a pension or grant	1	0
4	1	1	1	1	Afrikaans	55	1	primary school	0	0	0	1			16	1	0.744	1	80	100	12	116	81	147	102	101	97	26.6436	26.9896	0	0			1	0			0	0	0	0	0	unemployed not looking for work	receiving a pension or grant	1	0
10	1	1	1	1	Afrikaans	42	0	high school	1	1	0	1			10	3	1	1	70	80	12	123	99	112	81	96	96	38.1562	37.9808	0	0			0	1			1	0	1	0	0	employed	not receiving a pension or grant	1	0			0
34	6	0	1	1	Afrikaans	53	1	primary school	0	1	0	1			14	11	0.796	0.159	80	10	29	112	74	115	66	78	83	19.9897	19.6509	1	1	20	5	0	0	35	not thinking of quitting	0	1	1	1	0	unemployed looking for work	receiving a pension or grant	3	0			0
31	5	0	1	1	Afrikaans	58	0	primary school	0	0	0	1			22	4	0.848	0.796	80	90	12	128	91	111	81	95	96.5	30.863	28.9341	1	1	3	5	0	0	5.55	30 days: thinking of quitting in next 30 days	1	0	0	1	0	employed	not receiving a pension or grant	2	0			0
20	3	0	1	1	Afrikaans	66	0	primary school	1	1	0	1			16	22	0.62	0.727	70	80	17	112	78	152	87	103	90	30.3006	28.497	0	0			0	1			1	1	1	0	0	unemployed not looking for work	receiving a pension or grant	2	0
4	1	1	1	1	Afrikaans	45	1	high school	1	1	0	1			10	3	1	1	100	100	12	142	86	128	86	108	103.5	33.7495	32.8422	0	0			0	1			1	0	1	0	0	self-employed	not receiving a pension or grant	3	0
21	3	0	1	1	Afrikaans	44	0	high school	1	0	1	1	41.7249	87.164	16	0	0.621	0.85	50	80	17	161	95	155	90	108	100	29.7265	29.0659	1	0	3		0	0			1	0	0	0	0	unemployed not looking for work	not receiving a pension or grant	2	0			0
22	3	0	1	1	Afrikaans	45	1	high school	1	0	1	1		86.5189	13	21	0.848	1	50	80	20	166	120	157	115	126	116	37.6543	36.7284	0	0			0	1			1	0	0	0	0	employed	not receiving a pension or grant	3	0			0
32	5	1	1	1	Afrikaans	81	0	high school	1	0	0	1			15	3	0.516	0.725	70	50	28	137	76	140	89	117	112	39.214	37.9491	0	0			0	1			1	0	0	0	0	unemployed not looking for work	receiving a pension or grant	4	0
32	5	1	1	1	Afrikaans	77	0	primary school	1	0	0	1			12	1	1	1	80	80	13	116	67	149	74	103	101	28.6501	25.7117	1	1	20	20	0	0	62	not thinking of quitting	1	0	0	0	0	unemployed not looking for work	receiving a pension or grant	3	0
23	3	1	1	1	Afrikaans	40	0	high school	1	1	0	1			18	9	0.725	0.796	30	30	14	137	76	128	80	81	82.5	21.3382	20.5761	1	1	3	4	0	0	3.45	30 days: thinking of quitting in next 30 days	1	1	1	0	0	unemployed not looking for work	receiving a pension or grant	2	0
2	1	0	1	1	isiXhosa	59	0	high school	1	1	0	1			10	10	0.691	1	60	78	14	150	91	164	111	99	102	32.05	32.9182	0	0			0	1			1	0	1	0	0	employed	not receiving a pension or grant	3	0			0
29	4	1	1	1	English	53	0	primary school	1	0	1	1		60.7477	16	15	0.62	0.691	75	70		189	139	152	106	100	107	44.0635	44.464	0	0			0	1			1	1	0	1	0	unemployed not looking for work	receiving a pension or grant		0			0
3	1	0	1	1	isiXhosa	40	0	high school	0	1	0	1			10	10	1	0.725	90	80		137	77	114	72	93	94.1	30.3669	27.9296	0	0			0	1			0	1	1	0	0	employed	not receiving a pension or grant	4	0			0
16	2	1	1	1	Afrikaans	48	0	primary school	0	0	0	1			14	11	1	1	60	100	14	122	66	108	61	81	73.1	20.3125	21.0938	0	1		2	1	0	21.75	not thinking of quitting	0	1	0	0	0	unemployed not looking for work	receiving a pension or grant		0
15	2	0	1	1	Afrikaans	68	0	primary school	1	0	0	1			10	4	-0.041	0.055	70	40	22	202	97	180	107	97	96	29.0131	27.1106	0	0			0	1			1	0	0	0	0	unemployed not looking for work	receiving a pension or grant	3	0			0
23	3	1	1	1	Afrikaans	64	0	high school	1	0	0	1			13	19	0.656	1	50	70	21	167	116	157	110	108	101	32.0399	29.6665	1	1	10	7	0	0	24.5	6 months: thinking of quitting in next 6 months	1	0	0	0	0	unemployed not looking for work	receiving a pension or grant		0
25	4	0	1	1	Afrikaans	64	0	primary school	1	1	0	1			17	7	1	1	100	80	12	167	98	177	103	88	94.9	29.2142	28.2564	0	0			1	0	10		1	0	1	0	0	employed	receiving a pension or grant	3	0			0
36	6	0	1	1	Afrikaans	70	1	primary school	1	1	1	1		74.6588	15	11	0.691	0.796	60	80	27	134	95	158	94	130	130	38.4671	38.6486	0	0			1	0	17.5		1	1	1	1	0	unemployed not looking for work	receiving a pension or grant	4	0			0
38	6	1	1	1	Afrikaans	60	1	never went to school	1	1	1	1	58.2642	85.7745	11	10	1	0.691	60	85	16	188	109	179	109	109	98.7	32.3232	27.989	1	1	12	6	0	0		not thinking of quitting	1	0	1	0	0	unemployed not looking for work	not receiving a pension or grant		0			0
18	3	0	1	1	Afrikaans	43	0	high school	0	0	0	1			15	20	0.796	0.053	20	60	22	108	86	124	80	121	137.7	56.0714	59.9177	0	0			1	0	1.4		0	0	0	1	0	employed	not receiving a pension or grant	3	0			0
14	2	1	1	1	Afrikaans	43	0	never went to school	1	0	0	1			11	0	0.796	0.727	40	100	13	119	82	121	77	98	95.8	28.4444	27.3333	1	0	4		0	0	6.6		1	0	0	0	0	unemployed looking for work	not receiving a pension or grant	2	1
25	4	0	1	1	Afrikaans	44	0	high school	1	1	1	1	87.7283	100	14	0	0.691	1	80	100	20	169	120	145	74	112	102.3	38.4468	36.738	0	0			1	0	4.05		1	0	1	0	1	unemployed not looking for work	receiving a pension or grant	3	0			0
23	3	1	1	1	Afrikaans	33	0	primary school	0	0	0	1			23	3	0.848	0.727	70	65	13	120	88	111	82	67	79	20.9572	22.4813	0	0			1	0	0.9		0	0	0	1	0	unemployed looking for work	not receiving a pension or grant		0
9	1	1	1	1	Afrikaans	59	0	primary school	1	0	0	1			15	3	-0.239	0.796	70	80	13	174	109	123	89	108	98	30.582	28.0684	0	0			0	1			1	0	0	0	0	unemployed not looking for work	receiving a pension or grant		0
38	6	1	1	1	Afrikaans	50	0	high school	0	0	1	1		92.5068	19	18	0.03	-0.074	50	40	43	132	90	124	82	80	79.4	21.6713	20.3306	0	0			0	1			0	1	0	1	0	employed	not receiving a pension or grant	3	1			0
11	1	1	1	1	Afrikaans	35	1	high school	0	0	0	1			14	10	0.812	0.848	40	40	13	132	78	124	77	76	82	19.6678	20.3345	1	1	6	10	0	0	4.8	6 months: thinking of quitting in next 6 months	0	0	0	0	0	employed	not receiving a pension or grant		0
24	3	1	1	1	Afrikaans	61	0	primary school	1	1	0	1			11	11	0.725	0.708	80	90	17	120	86	140	77	109	105.3			1	1	10	12	0	0	22	6 months: thinking of quitting in next 6 months	1	0	1	0	0	unemployed not looking for work	receiving a pension or grant	1	0
6	1	0	1	1	Afrikaans	73	0	primary school	1	1	0	1			15	17	0.088	0.727	50	75	22	112	82	150	83	94	112	33.2479	34.2093	0	0			1	0	16.5		1	1	1	1	1	unemployed not looking for work	receiving a pension or grant	2	0
31	5	0	1	1	English	30	0	high school	1	1	0	1			18	11	1	0.815	100	60	26	118	86	130	98	134	127	47.0661	48.2234	0	0			0	1			1	0	1	0	0	unemployed looking for work	not receiving a pension or grant	3	0			0
28	4	1	1	1	Afrikaans	61	1	high school	1	0	0	1			13	15	0.848	0.796	95	75	16	117	72	136	89	88	99.5	25.3934	25.0593	0	0			1	0			1	1	0	0	0	unemployed not looking for work	receiving a pension or grant	1	0
36	6	0	1	1	Afrikaans	67	0	high school	1	1	0	1			22	7	0.62	0.812	50	70	24	102	63	98	61	108	115	36.1987	37.3419	0	0			1	0	34		1	1	1	0	0	unemployed not looking for work	receiving a pension or grant	4	1			0
1	1	0	1	1	Afrikaans	63	0	high school	1	0	0	1			12	9	1	1	8	100	13	135	77	166	108	81	80.4	20.572	22.5378	1	1	4	5	0	0	9	6 months: thinking of quitting in next 6 months	1	0	0	1	0	unemployed not looking for work	receiving a pension or grant	3	0
30	5	0	1	1	Afrikaans	66	0	high school	1	1	0	1			21	4	0.727	0.552	70	80	18	138	87	147	90	113	90	34.8088	33.6221	1	1	3	5	0	0	7.5	not thinking of quitting	1	1	1	0	1	unemployed not looking for work	receiving a pension or grant	1	0			0
18	3	0	1	1	Afrikaans	51	0	primary school	1	0	0	1			10	16	0.725	1	15	80	22	103	67	123	79	118	138.2	41.2071	39.9792	1	1	5	2	0	0	8.75	6 months: thinking of quitting in next 6 months	1	0	0	0	0	employed	receiving a pension or grant	1	0			0
17	2	1	1	1	Afrikaans	59	0	primary school	1	1	1	1	84.6642	100	13	24	0.796	0.656	95	30	19	145	95	141	78	109		45.4467	48.0436	0	0			1	0	40		1	1	1	0	0	unemployed looking for work	receiving a pension or grant	1	0	1	5	0
26	4	0	1	1	Afrikaans	53	0	high school	1	1	0	1			14	2	0.814	1	60	80	12	113	77	118	76	109	119.6	31.245	30.4438	0	1		4	1	0	8.25	30 days: thinking of quitting in next 30 days	1	0	1	0	1	unemployed not looking for work	receiving a pension or grant	3	0			0
3	1	0	1	1	isiXhosa	62	0	primary school	1	0	1	1			11	5	0.796	0.779	90	90		115	80	167	85	107	89	32.4354	26.5021	0	0			0	1			1	1	0	1	0	unemployed not looking for work	receiving a pension or grant		0			0
37	6	1	1	1	Afrikaans	56	0	primary school	1	0	1	1	92.7547	100	16	9	0.796	0.656	50	70	14	192	110	198	114	97	92	25.5367	23.8054	0	0			1	0			1	1	0	0	0	unemployed not looking for work	not receiving a pension or grant	2	0			0
4	1	1	1	1	Afrikaans	42	1	high school	1	0	0	1			14	9	0.62	1	60	80	13	113	81	143	92	74	72.8	17.9592	17.9265	1	1	4	4	0	0	4	6 months: thinking of quitting in next 6 months	1	0	0	0	0	unemployed looking for work	not receiving a pension or grant	3	1
16	2	1	1	1	Afrikaans	59	0		1	0	1	1	65.7297	85.8738	11		0.691		45			158	100			66		18.6667		0				1	0	2		1	1	0	0	0	unemployed not looking for work	receiving a pension or grant		0			0
24	3	1	1	1	Afrikaans	76	0	high school	1	1	1	1	98.0075	60.4665	10	16	0.796	0.62	80	50	32	142	80	140	89	105	108.5	30.2241	28.5884	0	0			0	1			1	1	1	0	0	unemployed not looking for work	receiving a pension or grant	3	0			0
2	1	0	1	1	isiXhosa	54	1	never went to school	0	1	0	1			10	10	0.796	0.725	70	80		133	78	136	82	90	100	26.5051	28.2079	0	0			1	0			0	0	1	0	0	unemployed looking for work	not receiving a pension or grant	1	0			0
26	4	0	1	1	Afrikaans	44	0	never went to school	1	0	0	1			24	3	1	1	100	100	12	191	134	164	113	86	85	27.5312	25.5999	1	1	6	30	0	0	7.8	6 months: thinking of quitting in next 6 months	1	0	0	1	0	employed	receiving a pension or grant	3	0
22	3	0	1	1	English	78	0	primary school	1	0	0	1			10	23	0.516	0.587	70	55	28	125	76	189	104	137	109	51.8602	42.9832	0	0			1	0	5.4		1	0	0	0	0	unemployed not looking for work	receiving a pension or grant	2	0			0
2	1	0	1	1	Afrikaans	43	0	high school	1	0	0	1			11	2	0.796	1	100	90	12	155	112	155	109	103	103.5	34.1542	35.5541	0	0			1	0	12.5		1	0	0	0	0	unemployed looking for work	not receiving a pension or grant		0
20	3	0	1	1	Afrikaans	48	1	primary school	1	0	0	1			14	18	0.725	1	60	80	20	144	95	162	87	71	73	18.1106	17.356	0	0			1	0	2.4		1	0	0	1	1	unemployed not looking for work	receiving a pension or grant	2	0
5	1	1	1	1	Afrikaans	50	0	high school	1	0	0	1			16	12	0.848	0.76	80	50	12	119	83	153	109	97	102	27.7767	28.8569	0	0			1	0	0.6		1	1	0	1	0	unemployed looking for work	not receiving a pension or grant	6	0
24	3	1	1	1	English	46	0	primary school	0	0	0	1			15	7	0.691	1	20	80	16	111	78	109	78	87	96.1	22.9421	26.2252	0	0			1	0	10.85		0	0	0	0	1	unemployed looking for work	not receiving a pension or grant	2	0
6	1	0	1	1	Afrikaans	25	0	high school	0	0	0	1			14	14	1	1	100	80	13	114	91	136	90	98	109	33.4977	33.6482	0	0			1	0	0.15		0	0	0	0	0	unemployed looking for work	not receiving a pension or grant	2	0
26	4	0	1	1	Afrikaans	54	1	primary school	1	1	0	1			17	13	0.85	0.848	75	70	16	178	109	179	107	104	101.9	30.8642	28.8889	0	0			1	0	5		1	0	1	0	0	unemployed not looking for work	receiving a pension or grant	2	0
13	2	0	1	1	Afrikaans	51	0	primary school	1	1	0	1			22	13	0.725	1	80	90	18	120	74	152	98	104	108.3	24.8889	34.2222	0	0			0	1			1	0	1	0	0	unemployed not looking for work	receiving a pension or grant	5	0			0
13	2	0	1	1	Afrikaans	35	0	high school	0	0	1	1	56.3019	41.5268	15	10	0.779	1	80	90	13	125	86	116	85	75	78.6	21.7784	22.1893	1	1	7	20	0	0	7	6 months: thinking of quitting in next 6 months	0	0	0	0	0	unemployed looking for work	receiving a pension or grant	1	0			0
10	1	1	1	1	English	37	0	high school	1	1	0	1			10	17	0.848	1	80	80	12	138	95	178	123	123	113	31.0204	33.0449	0	0			0	1			1	0	1	0	0	employed	not receiving a pension or grant	2	0			0
9	1	1	1	1	Afrikaans	40	1		1	0	0	1			20		0.414		70			171	108			105				0				0	1			1	0	0	0	0	unemployed looking for work	not receiving a pension or grant		0
29	4	1	1	1	English	61	0	primary school	1	0	0	1			11	14	0.743	0.62	68	70		173	99	148	92	112	121	37.4361	37.8926	0	0			0	1			1	1	0	1	0	unemployed not looking for work	not receiving a pension or grant	5	0
20	3	0	1	1	English	68	0	primary school	1	1	0	1			16	0	0.587	1	60	70	12	139	88	126	79	102	113	29.6427	32.0461	0	0			1	0	26.25		1	1	1	0	0	unemployed not looking for work	receiving a pension or grant	2	0
1	1	0	1	1	Afrikaans	49	1	primary school	1	0	0	1			16	9	1	0.85	5	50	13	133	89	184	115	70	67	16.6218	16.5085	1	1	5	2	0	0	7	6 months: thinking of quitting in next 6 months	1	1	1	1	1	unemployed looking for work	not receiving a pension or grant		0
20	3	0	1	1	Afrikaans	49	0	high school	1	1	0	1			11	3	0.779	1	80	75	15	176	105	152	94	84	71	26.1556	24.6466	1	1	12	10	0	0	18.6	6 months: thinking of quitting in next 6 months	1	1	1	0	0	employed	not receiving a pension or grant		0			0
38	6	1	1	1	Afrikaans	54	1	primary school	1	0	0	1			19	4	0.177	0.691	6	65	20	171	115	132	90	94	95.5	25.6489	25.4095	0	0			0	1			1	0	0	0	0	unemployed not looking for work	receiving a pension or grant		0			0
29	4	1	1	1	isiXhosa	53	1	high school	1	1	1	1			14	12	0.62	0.689	60	50		167	100	171	101	114	120	40.2647	39.5294	0	0			0	1			1	1	1	1	0	unemployed not looking for work	not receiving a pension or grant	3	0			0
13	2	0	1	1	Afrikaans	45	0	primary school	1	0	0	1			15	6	1	0.779	90	90	21	112	77	118	85	75	79.8	19.8791	22.3133	0	0			1	0	2		1	0	0	0	0	unemployed not looking for work	not receiving a pension or grant	1	0
30	5	0	1	1	Afrikaans	25	0		1	0	0	1			16		1		70			125	87			76		21.0938		1		6		0	0	2.4		1	0	0	0	0	employed	receiving a pension or grant		0			0
29	4	1	1	1	English	44	0	high school	0	1	0	1			14	19	0.082	0.082	50	50		102	75	111	79	93	92	33.1777	32.4062	0	0			0	1			0	0	1	0	0	employed	receiving a pension or grant	3	0	1	3
16	2	1	1	1	Afrikaans	54	0	high school	1	1	0	1			18	13	0.689	0.796	55	40	13	167	101	140	85	93	85.3	22.9591	22.9591	1	1	10	10	0	0	17	6 months: thinking of quitting in next 6 months	1	0	1	0	0	unemployed not looking for work	not receiving a pension or grant	3	0			0
33	5	1	1	1	isiXhosa	40	0	high school	0	0	0	1			16	23	0.552	0.708	4	60		104	80	110	81	107	98	33.0579	35.629	0	0			0	1			0	0	0	1	0	unemployed looking for work	not receiving a pension or grant		0			0
31	5	0	1	1	English	35	0	high school	1	1	0	1			14	6	0.796	0.848	80	80	22	119	90	134	91	116	118	40.625	39.0625	0	0			0	1			1	0	1	0	0	employed	receiving a pension or grant	3	0			0
5	1	1	1	1	Afrikaans	35	1	high school	1	0	0	1			21	14	0.255	0.76	70	60	19	140	92	137	92	87	85.5	23.419	25.6709	1	1	11	20	0	0	10.45	30 days: thinking of quitting in next 30 days	1	1	0	1	0	self-employed	not receiving a pension or grant	2	0
21	3	0	1	1	Afrikaans	55	0	high school	1	1	0	1			10	8	0.727	0.746	60	70	14	146	88	139	72	98	105.5	28.5855	30.196	0	0			0	1			1	0	1	0	0	unemployed not looking for work	receiving a pension or grant	1	0			0
8	1	1	1	1	Afrikaans	45	0	primary school	0	0	0	1			18	9	0.85	0.433	70	70	12	126	92	136	89	108	87.8	32.0204	30.2265	1	1	10	5	0	0	14.5	6 months: thinking of quitting in next 6 months	0	0	0	0	0	unemployed not looking for work	not receiving a pension or grant		0
29	4	1	1	1	English	45	1	primary school	1	1	0	1			12	18	-0.126	0.691	75	60		106	84	124	89	81	75	24.977	23.3242	1	1	5	6	0	0	10	30 days: thinking of quitting in next 30 days	1	1	1	1	0	employed	not receiving a pension or grant	3	0
36	6	0	1	1	Afrikaans	76	1		1	1	0	1			18		0.848		60			132	67			94		22.2656		1		6		0	0	19.8		1	1	1	0	1	unemployed not looking for work	receiving a pension or grant		1			0
3	1	0	1	1	English	47	0	primary school	1	0	0	1			12	7	0.796	0.796	20	70		185	118	204	121	108	118.2	35.3386	35.7495	0	0			0	1			1	0	0	0	0	employed	not receiving a pension or grant	1	0
8	1	1	1	1	Afrikaans	29	0		0	0	0	1			15		0.796		60			123	72			90		21.1927		0				0	1			0	0	0	0	0	unemployed looking for work	not receiving a pension or grant		0
5	1	1	1	1	Afrikaans	31	0	high school	1	1	0	1			17	12	0.656	0.691	90	80	22	121	94	96	72	127	127	44.6364	46.6323	0	0			1	0	3.6		1	0	1	0	0	unemployed looking for work	receiving a pension or grant	3	1
38	6	1	1	1	Afrikaans	21	0	high school	0	0	0	1			16	9	1	1	90	80	20	122	82	114	81	75	84.8	23.0469	25.4375	0	0			0	1			0	0	0	1	0	employed	not receiving a pension or grant	1	0			0
32	5	1	1	1	English	53	0	high school	1	0	0	1			14	4	0.157	0.691	40	80	15	109	79	116	57	109	104	47.0343	47.8252	0	0			1	0	4.5		1	1	0	0	0	unemployed not looking for work	receiving a pension or grant	3	0
2	1	0	1	1	Afrikaans	37	1	primary school	0	0	0	1			11	7	0.796	1	95	80	12	130	92	151	101	80	71	20.3244	19.5416	1	1	6	5	0	0		6 months: thinking of quitting in next 6 months	1	0	1	0	1	unemployed looking for work	not receiving a pension or grant		1			0
32	5	1	1	1	Afrikaans	18	0	high school	0	0	0	1			13	11	0.812	1	50	80	26	123	90	128	93	72		16.6603	16.8739	0	0			1	0			0	0	0	1	0	unemployed not looking for work	not receiving a pension or grant	3	0
24	3	1	1	1	Afrikaans	48	0	high school	1	0	0	1			10	10	0.848	0.796	85	80	15	119	81	123	91	110	116	36.0651	38.2669	0	0			1	0			1	0	0	0	0	unemployed not looking for work	not receiving a pension or grant	2	0
26	4	0	1	1	Afrikaans	43	0	high school	1	1	0	1			16	5	0.744	1	50	100	12	121	87	115	85	94	110.1	42.8497	40.2095	0	0			0	1			1	0	1	1	0	unemployed looking for work	receiving a pension or grant	1	0
29	4	1	1	1	English	47	0	primary school	1	0	1	1	30.6774	36.4734	11	11	0.725	0.727	50	80		112	88	125	89	124	127	50.5988	50.0084	0	0			0	1			1	0	0	0	0	employed	not receiving a pension or grant		1			0
11	1	1	1	1	Afrikaans	51	0	high school	1	1	0	1			25	9	0.028	0.264	50	70	18	139	84	123	86	104	101	29.825	29.0581	0	0			0	1			1	0	1	1	0	unemployed not looking for work	not receiving a pension or grant	4	0
1	1	0	1	1	Afrikaans	69	0	primary school	1	1	0	1			13	7	1	0.796	8	80	12	129	75	198	90	90	92.3	21.4766	22.1925	0	0			0	1			1	0	0	0	0	unemployed not looking for work	receiving a pension or grant	3	0
37	6	1	1	1	Afrikaans	49	0	primary school	1	0	1	1		53.6184	13	6	1	0.796	60	80	15	119	93	107	80	102	119	33.1504	33.9125	0	0			0	1			1	0	0	0	0	unemployed not looking for work	not receiving a pension or grant	6	0			0
23	3	1	1	1	Afrikaans	31	1	high school	0	0	0	1			11	30	0.848	0.587	50	60	41	99	64	102	69	88	77	23.8751	19.1001	1	0	10		0	0	7		0	0	0	0	0	unemployed looking for work	not receiving a pension or grant	3	0	1	14
11	1	1	1	1	Afrikaans	51	0	primary school	1	0	0	1			10	17	1	0.76	60	85	17	94	83	150	104	90	97.2	27.8989	27.1018	0	1		3	0	1		6 months: thinking of quitting in next 6 months	1	1	0	0	0	unemployed not looking for work	not receiving a pension or grant	2	0
32	5	1	1	1	Afrikaans	27	0		0	0	1	1	60.4679	100	14		1		90			117	87			125				1		5		0	0	2.5		0	0	0	0	0	self-employed	not receiving a pension or grant		0			0
38	6	1	1	1	Afrikaans	49	0	tertiary/diploma	1	0	0	1			19	0	1	1	9	100	12	108	81	123	81	103	109	35.1336	33.7823	0	0			0	1			1	0	0	0	0	employed	not receiving a pension or grant		0			0
33	5	1	1	1	isiXhosa	56	0	high school	1	0	0	1			18	17	0.725	0.796	4	99		119	86	136	83	96	90	28.2828	25.7117	0	0			0	1			1	1	0	1	1	unemployed looking for work	receiving a pension or grant	3	0			0
5	1	1	1	1	Afrikaans	53	0	high school	1	1	0	1			15	6	0.796	0.796	50	40	16	113	87	128	92	105	108.9	32.0513	32.1746	1	1	5	6	0	0	7	30 days: thinking of quitting in next 30 days	1	0	1	0	0	self-employed	receiving a pension or grant	4	0
26	4	0	1	1	Afrikaans	45	0	high school	0	1	0	1			16	9	0.848	1	80	80	12	134	98	112	88	96	100.4	26.9531	27.1484	0	0			0	1			1	0	1	0	0	unemployed looking for work	not receiving a pension or grant	2	0			0
31	5	0	1	1	Afrikaans	41	0	high school	1	0	0	1			27	15	0.796	0.76	60	50	23	125	86	123	77	90	87.5	30.8012	31.4256	0	0			0	1			1	1	0	1	0	unemployed not looking for work	not receiving a pension or grant	2	0
33	5	1	1	1	isiXhosa	34	0		0	0	1	1			13		0.725		7			94	76			69				0				0	1			0	1	0	1	0	unemployed looking for work	receiving a pension or grant		0			0
35	6	0	1	1	Afrikaans	68	0		1	0	0	1			14		0.725		60			156	97			76		21.5019		0				1	0	0.1		1	0	0	0	0	unemployed not looking for work	receiving a pension or grant		0			0
28	4	1	1	1	Afrikaans	60	0	tertiary/diploma	1	0	0	1			17	3	1	1	70	85	13	109	77	116	84	95	98.8	29.6875	33.2031	0	0			0	1			1	0	0	1	0	unemployed not looking for work	not receiving a pension or grant	4	0			0
4	1	1	1	1	Afrikaans	34	0	high school	1	0	0	1			12	2	0.142	1	40	90	12	111	75	136	94	91	81	26.7698	28.2942	0	0			0	1			1	0	0	0	0	employed	not receiving a pension or grant		0
7	1	0	1	1	Afrikaans	58	0	primary school	1	0	1	1	65.2377	67.7529	11	6	0.691	0.727	60	80	12	121	76	112	77	80	85	21.4844	22.5781	0	0			1	0			0	1	0	0	0	unemployed not looking for work	receiving a pension or grant	2	0			0
30	5	0	1	1	Afrikaans	66	1	never went to school	1	0	0	1			14	12	0.815	0.587	60	40	23	168	100	142	90	88	83	22.3082	26.0262	1	0	7		0	0	18.55		1	1	0	0	1	employed	receiving a pension or grant		0			0
27	4	1	1	1	Afrikaans	55	0	primary school	1	1	1	1	42.5279	93.367	11	14	0.195	0.62	100	50	23	132	91	134	89	111	128.9	38.5948	38.5948	1	0	10		0	0	18		1	0	1	1	1	unemployed not looking for work	receiving a pension or grant	3	0			0
29	4	1	1	1	English	31	0	high school	0	1	0	1			10	10	0.725	0.85	60	50		111	81	108	79	97	100	36.5126	38.2977	0	0			0	1			0	0	1	0	0	unemployed looking for work	receiving a pension or grant	3	0
17	2	1	1	1	Afrikaans	45	0		0	0	1	1	77.5547	100	23		0.082		40			111	73			99		30.8012		1		4		0	0	6.2		1	0	0	1	0	unemployed looking for work	not receiving a pension or grant		0			0
35	6	0	1	1	Afrikaans	36	0	primary school	0	0	0	1			21	0	0.725	0.85	60	80	23	109	79	105	72	106	102.7	32.8473	34.9303	1	1	6	6	0	0	5.1	not thinking of quitting	0	0	0	0	0	unemployed not looking for work	receiving a pension or grant	1	0			0
34	6	0	1	1	Afrikaans	74	1		0	0	0	1			24		0.621		60			160	101			79				1		2		0	0	5.9		0	0	0	1	0	unemployed not looking for work	receiving a pension or grant		0			0
17	2	1	1	1	Afrikaans	49	0	primary school	0	0	1	1	19.22	66.3634	23	8	0.124	0.656	50	70	15	110	79	105	75	78	70	19.8141	22.4813	1	1	4	3	0	0	3.8	6 months: thinking of quitting in next 6 months	0	1	0	0	0	unemployed not looking for work	receiving a pension or grant		0			0
3	1	0	1	1	isiXhosa	56	0	primary school	1	1	0	1			13	9	0.814	0.124	70	90		175	99	150	90	99	120	34.6667	34.7556	0	0			0	1			1	0	1	0	0	unemployed not looking for work	receiving a pension or grant	2	0			0
25	4	0	1	1	Afrikaans	59	0	high school	1	1	0	1			13	5	0.691	0.796	70	90	13	135	82	117	83	119	120.2	40.965	38.8642	0	0			1	0	4.5		1	0	1	1	0	unemployed not looking for work	not receiving a pension or grant	1	0			0
11	1	1	1	1	Afrikaans	39	0	high school	1	0	0	1			15	9	1	1	80	40	12	145	97	119	82	65	93	26.7094	29.9967	0	0			0	1			1	0	0	1	0	employed	receiving a pension or grant	3	0
13	2	0	1	1	Afrikaans	58	0	primary school	1	0	0	1			10	3	0.796	1	60	90	15	111	81	125	83	83	82	22.2291	22.913	0	0			1	0	38		1	0	0	0	1	unemployed not looking for work	not receiving a pension or grant		0
23	3	1	1	1	Afrikaans	50	0	primary school	1	1	0	1			10	6	0.62	0.727	80	50	15	128	95	135	89	106	98	33.284	32.0513	1	1	15	5	0	0		6 months: thinking of quitting in next 6 months	1	0	1	0	0	unemployed not looking for work	receiving a pension or grant		0
18	3	0	1	1	Afrikaans	57	0	primary school	1	0	0	1			10	12	0.656	0.848	50	60	32	150	105	144	101	140	150.7	53.0678	53.3091	0	0			1	0			1	1	1	0	0	unemployed not looking for work	not receiving a pension or grant	3	0			0
3	1	0	1	1	isiXhosa	38	0	high school	1	0	0	1			10	8	0.725	0.725	40	80		161	115	170	84	109	94	31.2488	30.7741	0	0			0	1			1	0	1	0	0	employed	not receiving a pension or grant		0			0
33	5	1	1	1	English	23	0	high school	0	0	0	1			10	2	1	1	9	95	13	121	90	105	72	96	99	34.6476	31.5776	0	1		10	0	1		6 months: thinking of quitting in next 6 months	0	0	0	0	0	unemployed looking for work	receiving a pension or grant		0
8	1	1	1	1	Afrikaans	52	1	primary school	1	1	0	1			13	9	0.76	0.796	80	100	12	143	86	143	91	97	86.6	27.7177	27.7853	0	0			0	1			1	0	1	0	0	unemployed looking for work	not receiving a pension or grant	2	0
23	3	1	1	1	Afrikaans	64	0	primary school	1	1	1	1	27.8191	66.1897	24	19	0.03	0.186	35	70	29	117	73	106	75	103	94	26.4855	26.0584	1	0	5		0	0			1	0	1	0	0	unemployed not looking for work	receiving a pension or grant	1	0			0
16	2	1	1	1	Afrikaans	36	1	primary school	1	0	0	1			10	5	0.796	0.124	65	30	19	158	96	136	82	113	119.4	36.6627	36.3324	0	1		3	1	0	22	30 days: thinking of quitting in next 30 days	1	0	0	0	0	employed	not receiving a pension or grant		0
8	1	1	1	1	Afrikaans	34	0	high school	0	0	1	1		44.3222	18	9	0.028	0.815	50	80	17	140	98	132	84	100	110.3	31.08	33.6633	0	0			0	1			0	1	0	0	0	unemployed looking for work	not receiving a pension or grant	2	0			0
33	5	1	1	1	isiXhosa	56	1		1	0	0	1			18		0.585		4			165	102			118		33.4124		0				0	1			1	1	0	1	0	unemployed not looking for work	receiving a pension or grant		0			0
26	4	0	1	1	Afrikaans	72	0	primary school	1	1	0	1			18	15	0.264	-0.016	30	50	47	167	84	167	94	90	95.7	24.6548	24.0385	0	0			1	0			1	0	1	0	1	unemployed not looking for work	receiving a pension or grant	2	0
17	2	1	1	1	Afrikaans	52	0	primary school	1	0	0	1			13	1	1	1	95	80	14	150	101	132	82	78	84	25.3906	23.0469	0	0			0	1			1	1	0	1	0	unemployed not looking for work	receiving a pension or grant	3	0			0
14	2	1	1	1	Afrikaans	50	0		0	0	1	1	59.3962	0	15		-0.181		50			116	80			128		36.9822		0				1	0	8		0	0	0	0	0	unemployed not looking for work	not receiving a pension or grant		0			0
3	1	0	1	1	isiXhosa	36	0	high school	1	0	0	1			16	8	0.76	0.796	80	70		156	108	156	110	99	98	25.3906	25.4297	0	0			0	1			1	1	0	0	0	unemployed not looking for work	receiving a pension or grant	1	0			0
12	2	0	1	1	Afrikaans	58	0	primary school	1	0	1	1	75.6528	100	20	10	0.516	0.516	35	40	25	102	79	128	89	97	91.2	26.6389	24.974	0	0			1	0	17.6		1	0	0	0	0	unemployed not looking for work	receiving a pension or grant	2	0			0
9	1	1	1	1	English	61	0	primary school	1	0	0	1			13	12	0.848	0.725	80	100	15	140	93	130	85	123	120.8	47.2255	48.1953	0	0			0	1			1	0	0	0	0	unemployed not looking for work	receiving a pension or grant	3	0
31	5	0	1	1	Afrikaans	48	0	high school	1	1	0	1			18	16	0.796	1	40	50	19	143	96	149	94	100	98.3	32.3884	30.4832	0	0			1	0	0.1		1	1	1	0	0	unemployed not looking for work	not receiving a pension or grant		0			0
27	4	1	1	1	Afrikaans	53	0	primary school	1	0	1	1	72.2566	93.2677	20	30	0.516	-0.041	40	50	38	165	125	133	100	106	109.5	42.0508	43.2082	1	0	4		0	0	5.6		1	1	0	1	1	unemployed looking for work	receiving a pension or grant	3	0			0
18	3	0	1	1	Afrikaans	38	0	high school	0	1	0	1			10	7	1	1	70	90	23	102	75	109	78	102	113.7	32.0291	32.2239	0	0			1	0	0.1		0	0	1	0	0	employed	not receiving a pension or grant	1	0			0
5	1	1	1	1	Afrikaans	27	0	high school	0	0	0	1			17	4	0.264	0.744	95	90	14	88	63	98	69	86	96.3	29.7778	29.8667	1	1	5	2	0	0	1.75	6 months: thinking of quitting in next 6 months	0	0	0	0	1	unemployed looking for work	not receiving a pension or grant	10	0	1	2
4	1	1	1	1	Afrikaans	52	1	high school	1	0	0	1			14	2	0.848	0.796	80	60	12	124	86	131	91	92	87	25.4327	26.5887	0	0			0	1			1	0	0	0	0	unemployed not looking for work	receiving a pension or grant	1	0
12	2	0	1	1	Afrikaans	52	0	primary school	1	1	0	1			15	0	1	1	40	80	14	130	89	130	85	90	89.5	23.6128	23.6128	1	1	3	5	0	0	4.8	6 months: thinking of quitting in next 6 months	1	0	1	0	0	unemployed not looking for work	not receiving a pension or grant	2	0			0
17	2	1	1	1	Afrikaans	50	0	primary school	1	1	1	1	39.3506	79.7205	21	11	-0.016	0.055	30	50	27	130	75	131	83	99	95	30.4688	29.2969	0	0			1	0			1	0	1	0	0	unemployed not looking for work	not receiving a pension or grant	3	0			0
15	2	0	1	1	Afrikaans	71	0	primary school	1	1	1	1	33.8018	100	10	3	1	0.189	80	55	34	168	100	180	73	116	117.5	35.411	37.2747	0	0			0	1			1	1	1	0	0	unemployed not looking for work	receiving a pension or grant	2	0			0
4	1	1	1	1	Afrikaans	43	0	primary school	1	1	0	1			22	16	0.053	1	50	70	12	103	74	130	77	81	81	22.2155	25.0365	1	1	4	4	0	0	5.4	6 months: thinking of quitting in next 6 months	1	0	0	0	0	unemployed not looking for work	receiving a pension or grant		0
24	3	1	1	1	English	63	0	high school	1	1	0	1			13	8	0.727	0.85	70	90	24	117	65	120	72	107	97			0	0			0	1			0	0	1	0	0	unemployed not looking for work	receiving a pension or grant	3	0
12	2	0	1	1	Afrikaans	68	1	never went to school	0	0	1	1	62.2943	59.4574	21	0	0.85	1	70	90	12	128	80	123	82	73	76	27.852	19.1953	0	0			1	0	2.5		1	0	0	0	0	unemployed not looking for work	receiving a pension or grant	2	0			0
4	1	1	1	1	Afrikaans	38	0	high school	0	0	0	1			24	20	0.193	-0.181	50	50	38	125	95	133	99	79	67.5	25.204	24.0079	0	0			0	1			0	0	0	1	0	unemployed not looking for work	receiving a pension or grant	3	0
33	5	1	1	1	isiXhosa	26	1	high school	0	0	1	1			17	10	0.796	0.848	2	50		142	88	119	80	69	68	18.3391	19.0311	1	1	20	4	0	0	7	30 days: thinking of quitting in next 30 days	0	0	0	1	0	employed	not receiving a pension or grant	1	0			0
7	1	0	1	1	Afrikaans	53	0	primary school	1	0	0	1			13	5	0.516	1	70	80	12	210	109	168	94	76	71.5	29.4441	19.7198	0	1		5	0	1		6 months: thinking of quitting in next 6 months	1	1	0	0	0	unemployed not looking for work	not receiving a pension or grant	1	0
27	4	1	1	1	Afrikaans	55	0	primary school	1	1	1	1	56.6366	85.7745	17	16	0.587	0.516	65	50	24	133	82	120	81	105	111.3	34.209	35.5248	0	0			1	0	25		1	1	1	1	1	employed	not receiving a pension or grant	3	0			0
24	3	1	1	1	Afrikaans	47	0	primary school	0	0	0	1			16	14	0.452	0.516	40	60	24	134	83	169	102	99	101.4	32.05	28.845	0	0			0	1			0	0	0	1	1	unemployed not looking for work	receiving a pension or grant		0
3	1	0	1	1	isiXhosa	42	0	primary school	1	1	0	1			15	9	1	0.193	60	80		122	94	138	104	114	113.1	40.6856	40.2961	0	0			0	1			1	1	1	0	0	employed	not receiving a pension or grant	2	1			0
13	2	0	1	1	Afrikaans	56	0	high school	1	1	0	1			18	6	0.796	0.195	90	80	18	119	78	124	74	119	115.4	40.5696	37.7297	0	0			1	0	17.05		1	0	1	0	0	unemployed not looking for work	not receiving a pension or grant	2	0
17	2	1	1	1	Afrikaans	35	0	high school	1	0	0	1			11	13	0.516	0.055	70	40	37	129	92	143	98	82	86.2	26.7094	29.1749	0	0			0	1			1	1	0	0	1	unemployed looking for work	receiving a pension or grant	3	1
13	2	0	1	1	Afrikaans	44	0	high school	1	0	1	1	61.3652	85.8738	23	14	0.516	0.691	4	60	25	111	84	140	102	114	115.5	34.1766	35.5082	0	0			1	0	2.75		1	0	0	1	0	unemployed not looking for work	not receiving a pension or grant	3	0			0
4	1	1	1	1	Afrikaans	76	1	primary school	1	0	0	1			10	5	0.587	0.189	50	70	43	134	116	153	81	85	77	21.4536	19.0071	0	0			1	0			1	0	0	0	1	unemployed not looking for work	receiving a pension or grant	3	0
24	3	1	1	1	English	66	1	never went to school	1	1	0	1			21	2	0.15	0.76	50	90	17	146	99	114	75	117	112.4	31.4719	35.7831	0	0			1	0			1	1	1	0	0	unemployed looking for work	receiving a pension or grant		0
37	6	1	1	1	Afrikaans	52	1		1	0	0	1			11		1		70			158	107			71		19.0311		0				0	1			1	0	0	0	0	unemployed not looking for work	not receiving a pension or grant		0			0
15	2	0	1	1	Afrikaans	54	0	high school	1	0	0	1			11	8	1	0.62	80	45	19	156	110	133	77	105	109	39.6357	44.2739	0	0			0	1			1	0	0	0	0	employed	not receiving a pension or grant		1			0
8	1	1	1	1	English	24	0		0	0	0	1			27		0.028		40			106	73			72		25.5102		1		15		0	0	3		0	0	0	1	0	employed	not receiving a pension or grant		0			0
11	1	1	1	1	English	31	0	high school	0	0	0	1			11	0	0.255	1	40	90	12	91	61	105	77	84	90	20.4152	21.1073	0	0			0	1			0	0	0	0	0	employed	receiving a pension or grant		0
4	1	1	1	1	Afrikaans	36	1	high school	0	0	1	1	19.0119	24.6051	14	9	0.796	0.725	50	50	13	120	78	123	85	75	69.8	19.9573	19.3271	1	1	10	8	0	0	10.5	6 months: thinking of quitting in next 6 months	0	0	0	0	0	employed	not receiving a pension or grant		0			0
29	4	1	1	1	English	49	1	primary school	1	1	1	1	45.7228	72.9634	14	18	0.656	0.62	65	80		126	88	130	97	89	93	25.8264	26.0524	0	0			0	1			1	1	1	1	0	unemployed not looking for work	not receiving a pension or grant	3	0			0
32	5	1	1	1	Afrikaans	36	0	high school	1	0	0	1			11	2	0.796	0.796	80	100	18	109	84	134	104	97	94.5	28.3987	28.3987	1	1	20	15	0	0	23	6 months: thinking of quitting in next 6 months	1	0	0	1	0	unemployed looking for work	not receiving a pension or grant	3	0	4	5
33	5	1	1	1	isiXhosa	64	1	never went to school	1	1	1	1			20	12	0.516	-0.261	4	70		130	87	119	77	99	95	25.4028	25.4028	0	0			0	1			1	1	1	1	0	unemployed looking for work	receiving a pension or grant	5	0			0
37	6	1	1	1	Afrikaans	59	0	primary school	1	0	0	1			10	0	0.796	1	50	85	14	170	100	136	91	98	100	26.2188	26.9274	0	0			0	1			1	0	0	0	0	unemployed not looking for work	receiving a pension or grant	3	0			0
30	5	0	1	1	Afrikaans	33	0		1	1	1	1	46.1243	92.5068	21		0.689		20			128	97			118		44.6266		1		2		0	0	1.7		1	1	1	0	0	employed	receiving a pension or grant		1			0
30	5	0	1	1	Afrikaans	54	1		1	0	0	1			18		1		70			181	120			84		20.9573		1		5		0	0	8.25		1	0	0	0	0	unemployed not looking for work	not receiving a pension or grant		0			0
11	1	1	1	1	Afrikaans	53	0	primary school	0	0	0	1			24	10	1	1	100	50	14	107	73	145	101	67	68	16.74	17.5566	1	1	3	3	0	0	5.55	6 months: thinking of quitting in next 6 months	0	1	0	1	0	unemployed looking for work	receiving a pension or grant		0
33	5	1	1	1	isiXhosa	48	0	high school	1	1	0	1			18	15	0.516	0.639	6	75		131	83	146	90	97	94	30.4935	30.4935	0	0			0	1			1	0	1	0	0	unemployed looking for work	receiving a pension or grant	3	0			0
33	5	1	1	1	isiXhosa	48	0	high school	1	1	0	1			15	6	0.656	0.796	4	50		154	108	130	90	130	119	37.8583	37.1823	0	0			0	1			1	0	1	1	0	unemployed looking for work	receiving a pension or grant	3	1			0
24	3	1	1	1	Afrikaans	56	0	high school	1	0	0	1			19	6	0.656	-0.016	75	50	39	156	105	125	86	95	100	36.5126	43.0038	0	0			0	1			1	0	0	0	0	unemployed not looking for work	not receiving a pension or grant	2	0
7	1	0	1	1	Afrikaans	40	0	primary school	0	1	1	1	70.9672	74.5679	17	10	0.779	0.883	80	100	19	104	80	106	83	94	92.7	24.4868	24.2536	0	0			1	0	3.9		0	0	1	0	0	unemployed looking for work	receiving a pension or grant		0			0
32	5	1	1	1	Afrikaans	32	0	high school	0	0	0	1			11	9	0.796	0.727	60	3	24	133	98	107	65	132	133.9	45.8436	48.6835	0	0			0	1			0	0	0	0	0	employed	not receiving a pension or grant	2	1
23	3	1	1	1	Afrikaans	71	0	never went to school	1	1	0	1			15	14	0.656	-0.184	80	30	30	113	63	121	77	114	104	37.3932	33.6949	0	0			1	0			1	0	1	0	0	unemployed not looking for work	receiving a pension or grant		0
14	2	1	1	1	Afrikaans	27	0	high school	1	0	0	1			12	7	0.414	1	40	80	20	113	88	114	88	109	116.8	42.0395	42.872	0	0			0	1			1	0	0	0	0	employed	receiving a pension or grant	4	0
30	5	0	1	1	Afrikaans	46	0		1	1	0	1			15		0.725		90			136	100			124		39.5558		0				0	1			1	0	1	0	0	unemployed not looking for work	not receiving a pension or grant		0			0
2	1	0	1	1	isiXhosa	29	0	high school	0	0	0	1			10	5	0.691	1	57	70	12	113	76	126	88	105	102	39.9105	40.2	0	0			0	1			0	0	0	0	0	unemployed looking for work	not receiving a pension or grant	3	0			0
25	4	0	1	0	Afrikaans	45	0		1	0	0	1			15		1		87			127	90			112		38.9468		1		20		0	0	25		1	1	0	0	0	employed	not receiving a pension or grant		0			0
18	3	0	1	1	Afrikaans	25	1	high school	0	0	0	1			19	24	0.848	1	50	90	27	102	68	111	76	72	71.7	20.8325	19.6173	1	1	3	3	0	0	0.9	30 days: thinking of quitting in next 30 days	0	0	0	1	0	unemployed looking for work	receiving a pension or grant		0			0
7	1	0	1	1	Afrikaans	70	1	high school	1	0	0	1			20	14	0.796	-0.181	80	70	42	161	89	96	71	70		32.7449	30.863	1	0	20		0	0			1	1	0	0	0	unemployed not looking for work	receiving a pension or grant		0
29	4	1	1	1	English	68	1	primary school	1	1	0	1			11	16	0.812	0.364	50	100		137	95	116	86	109	110	34.4753	33.3866	0	0			1	0			1	0	1	0	0	unemployed not looking for work	receiving a pension or grant	3	0
2	1	0	1	1	isiXhosa	47	1	never went to school	1	0	0	1			13	8	0.76	0.796	80	60		156	77	193	88	80	109	25.0995	29.0437	0	1		3	0	1		6 months: thinking of quitting in next 6 months	1	0	0	0	0	unemployed looking for work	not receiving a pension or grant	5	0			0
33	5	1	1	1	isiXhosa	44	0	high school	1	0	0	1			12	8	0.725	0.03	5	60		180	124	161	124	142	132	49.8398	51.422	0	0			0	1			1	1	0	1	0	unemployed not looking for work	receiving a pension or grant		0			0
37	6	1	1	1	Afrikaans	60	0	primary school	1	0	0	1			16	9	0.725	0.692	60	100	14	162	102	155	93	94	93.5	31.4318	31.4318	0	0			1	0	19		1	1	0	1	0	employed	receiving a pension or grant	1	0			0
7	1	0	1	1	Afrikaans	65	0	primary school	1	1	0	1			10	1	0.193	0.727	80	80	12	143	85	166	90	139	129	36.8027	33.2516	0	0			1	0	17.5		1	0	1	0	0	unemployed not looking for work	receiving a pension or grant		0			0
4	1	1	1	1	Afrikaans	51	0	primary school	0	0	1	1	19.0119	35.7869	18	7	0.725	0.796	100	100	12	142	82	147	89	85	83	24.4646	24.841	1	1	3	4	0	0		6 months: thinking of quitting in next 6 months	0	0	0	1	0	unemployed looking for work	not receiving a pension or grant		0			0
11	1	1	1	1	Afrikaans	44	0	primary school	0	1	0	1			12	9	0.516	0.656	100	75	12	118	81	102	69	94	88.4	24.6181	23.9869	0	0			0	1			0	0	1	0	0	unemployed looking for work	not receiving a pension or grant		0
36	6	0	1	1	Afrikaans	64	0	primary school	1	1	1	1		72.2934	10	6	0.516	0.639	50	50	24	161	91	173	84	105	112	29.2051	30.8054	0	0			1	0			1	0	1	0	0	unemployed not looking for work	receiving a pension or grant	1	0			0
38	6	1	1	1	Afrikaans	59	0	primary school	0	0	0	1			13	6	0.727	1	8	90	20	136	88	119	78	101	104	32.0513	33.2429	0	0			1	0	2.8		0	1	0	0	0	unemployed not looking for work	receiving a pension or grant		0			0
2	1	0	1	1	isiXhosa	35	0	primary school	0	1	0	1			10	10	0.796	1	90	80	13	113	89	110	81	109	92	29.4107	30.6152	0	0			0	1			0	0	1	0	0	employed	not receiving a pension or grant		0	2	2	0
35	6	0	1	1	English	24	0	high school	0	0	0	1			12	4	1	0.883	80	80	20	98	59	117	81	86	75.8	19.6072	19.5371	0	0			0	1			0	0	0	0	0	employed	not receiving a pension or grant	2	0			0
35	6	0	1	1	Afrikaans	53	0	high school	0	0	0	1			12	2	0.291	0.779	99	80	22	128	93	129	79	119	115.5	43.9798	44.6742	0	0			1	0	1.2		0	0	0	0	0	unemployed not looking for work	receiving a pension or grant	3	0			0
12	2	0	1	1	Afrikaans	55	0	primary school	1	1	1	1	73.9774	100	21	4	0.516	0.587	50	40	25	116	88	129	88	112	113	34.209	36.8405	0	0			1	0	0.8		1	0	1	0	1	unemployed not looking for work	not receiving a pension or grant	1	1			0
14	2	1	1	0	Afrikaans	44	0	primary school	1	0	0	1			12	21	0.656	0.264	60	100	16	93	70	103	76	105	104	33.4622	36.0648	0	0			1	0	33		1	0	0	0	0	employed	not receiving a pension or grant		0
5	1	1	1	1	Afrikaans	26	0	high school	0	0	0	1			10	6	1	1	100	100	16	113	79	97	68	88	101.2	26.2985	27.2847	0	0			1	0	0.2		0	0	0	0	0	unemployed looking for work	not receiving a pension or grant	3	0
15	2	0	1	1	Afrikaans	41	0	high school	0	0	0	1			11	8	0.725	1	80	40	20	118	81	116	77	90	96	32.4219	34.375	1	0	3		0	0	3.15		0	0	0	0	0	unemployed not looking for work	receiving a pension or grant	2	0	2	2	0
11	1	1	1	1	Afrikaans	65	1	high school	1	0	0	1			12	9	0.796	0.796	70	70	12	117	82	115	82	95	96	25.7117	23.8751	0	0			0	1			1	0	0	0	0	unemployed not looking for work	receiving a pension or grant	6	0
2	1	0	1	1	isiXhosa	26	1	high school	0	0	0	1			10	12	1	1	75	80	13	144	92	141	94		80	21.1927	23.2748	1	1	4	3	0	0	1.8	6 months: thinking of quitting in next 6 months	0	0	0	0	0	employed	not receiving a pension or grant		0			0
3	1	0	1	1	English	27	0	high school	0	0	0	1			13	7	0.725	0.848	50	70		125	94	127	93	78	85.2	24.1415	25.0989	0	0			0	1			0	0	0	0	0	unemployed not looking for work	receiving a pension or grant	4	0
15	2	0	1	1	Afrikaans	44	1	high school	0	0	0	1			18	12	0.124	0.796	50	55	18	115	75	128	86	73	73	19.8141	19.433	1	1	20	10	0	0	26	6 months: thinking of quitting in next 6 months	0	1	0	0	0	unemployed looking for work	not receiving a pension or grant	2	0
16	2	1	1	1	Afrikaans	73	1	never went to school	0	1	0	1			18	12	0.639	0.433	65	40	22	164	102	162	99	109	99.2	28.7347	27.7323	0	0			1	0	33.75		0	1	1	0	0	unemployed not looking for work	receiving a pension or grant	1	0			0
8	1	1	1	1	Afrikaans	26	0	high school	0	0	0	1			16	10	1	1	80	100	12	117	77	110	71	102	90.6	32.7694	33.1504	0	0			1	0	0.5		0	0	0	0	0	employed	not receiving a pension or grant		0
23	3	1	1	1	Afrikaans	48	1	primary school	0	0	0	1			10	15	0.656	0.812	30	40	15	99	72	142	92	102	99.5	25.6803	25.3593	1	1	5	6	0	0		not thinking of quitting	0	0	0	1	0	self-employed	receiving a pension or grant	3	0
7	1	0	1	1	Afrikaans	47	1	high school	1	0	0	1			25	2	0.291	1	50	90	12	136	62	171	100	62	90	19.2653	25.8612	1	0	16		0	0			1	0	0	0	1	unemployed looking for work	not receiving a pension or grant	1	0			0
26	4	0	1	1	Afrikaans	63	0	primary school	1	0	0	1			18	7	-0.016	1	60	80	12	169	103	159	106	72	82.7	19.5556	18.6222	1	0	3		0	0	7.05		1	0	0	1	0	employed	receiving a pension or grant	1	0
38	6	1	1	1	Afrikaans	53	0	never went to school	1	1	0	1			15	12	0.796	0.779	90	75	33	112	76	110	80	100	106.3	30.7809	29.6635	0	0			1	0			1	1	1	0	0	self-employed	receiving a pension or grant	2	0	1	2	0
11	1	1	1	1	Afrikaans	26	0	high school	0	0	0	1			13	12	1	1	80	100	12	112	73	120	80	93	89	26.3465	26.3465	0	0			0	1			0	0	0	0	0	unemployed not looking for work	not receiving a pension or grant	2	0
20	3	0	1	1	English	78	0	primary school	1	0	0	1			17	1	1	1	75	60	15	189	117	177	90	77	78	22.799	22.799	0	0			0	1			1	0	0	0	0	unemployed not looking for work	receiving a pension or grant	2	0
4	1	1	1	1	Afrikaans	31	0	high school	0	0	0	1			13	10	1	0.796	90	80	15	125	93	132	91	115	104.8	40.4583	41.1793	0	0			0	1			0	0	0	0	0	employed	not receiving a pension or grant	2	0
33	5	1	1	1	isiXhosa	48	0	primary school	0	0	0	1			12	8	0.727	0.727	9	60		122	85	120	82	96	82	24.6711	25.9695	0	0			0	1			0	0	0	0	0	unemployed not looking for work	not receiving a pension or grant	4	0			0
10	1	1	1	1	English	31	0	high school	1	1	0	1			13	11	1	1	70	90	12	127	79	125	82	95	100	26.0375	29.9231	0	0			0	1			1	0	1	0	0	unemployed not looking for work	receiving a pension or grant		0			0
11	1	1	1	1	Afrikaans	60	0	primary school	1	0	0	1			14	3	1	1	100	100	12	138	93	114	83	111	118	39.6107	41.5668	0	0			0	1			1	0	0	0	0	unemployed not looking for work	not receiving a pension or grant	3	0
3	1	0	1	1	English	64	0		1	0	0	1			17		-0.181		60			153	99			116		40.5625		0				0	1			1	0	0	0	0	unemployed not looking for work	receiving a pension or grant		0			0
3	1	0	1	1	isiXhosa	35	0	high school	0	0	1	1			10	10	1	0.796	70	90		127	85	108	78	109	122			0	0			0	1			0	1	0	0	0	employed	receiving a pension or grant		0			0
24	3	1	1	1	Afrikaans	56	1	primary school	1	0	1	1		68.1664	10	10	0.342	-0.043	80	50	27	131	93	121	81	97		23.939		1	0	4		0	0	7.2		1	1	0	1	0	unemployed not looking for work	receiving a pension or grant		0			0
18	3	0	1	1	Afrikaans	52	0	primary school	0	0	1	1	76.2744	79.1415	13	6	1	1	80	95	14	122	86	113	79	87		31.0797	31.1022	0	0			1	0	6.25		0	0	0	1	0	unemployed not looking for work	not receiving a pension or grant	2	0			0
22	3	0	1	1	English	53	0	high school	1	0	1	1	23.5513	93.3008	13	0	0.796	1	60	75	19	156	105	125	80	95	96	29.0318	30.8463	1	1	6	5	0	0	8.1	6 months: thinking of quitting in next 6 months	1	0	0	0	0	unemployed not looking for work	receiving a pension or grant	2	0			0
15	2	0	1	1	Afrikaans	63	0		0	1	0	1			11		1		80			156	92			88		27.9155		1		5		0	0	10		0	0	1	0	0	unemployed not looking for work	receiving a pension or grant		0			0
33	5	1	1	1	isiXhosa	59	1	never went to school	0	0	1	1			22	12	0.62	0.727	4	90		175	108	185	108	86	82	22.0386	23.5078	0	0			0	1			0	1	0	0	0	employed	not receiving a pension or grant		0			0
16	2	1	1	1	Afrikaans	61	0	primary school	1	0	1	1	62.8666	57.8364	16	18	-0.016	0.691	40	80	37	142	82	144	85	95	92.5	26.1286	26.4915	0	0			0	1			1	1	0	1	1	unemployed not looking for work	receiving a pension or grant	2	0			0
29	4	1	1	1	English	52	0	high school	1	0	0	1			11	17	0.779	0.656	70	80		138	98	111	74	101	105	35.8564	34.5297	0	0			0	1			1	0	0	1	0	employed	not receiving a pension or grant	1	0
3	1	0	1	1	Afrikaans	49	0	primary school	1	1	0	1			10	7	0.193	0.796	70	80		100	75	138	105	109	110	33.1504	32.3884	0	0			0	1			1	0	1	0	0	employed	not receiving a pension or grant	2	0			0
33	5	1	1	1	isiXhosa	47	1	high school	0	0	1	1			15	10	0.848	0.692	5	80		127	78	110	74	89	84	23.1084	22.7583	0	0			0	1			0	1	0	1	0	employed	not receiving a pension or grant	3	0			0
14	2	1	1	1	Afrikaans	49	1	primary school	1	1	0	1			16	6	1	1	60	100	12	126	88	120	86	99	101	31.2092	30.8463	0	0			1	0	19		1	0	1	0	0	unemployed looking for work	not receiving a pension or grant		0
21	3	0	1	1	Afrikaans	46	0	primary school	1	1	0	1			18	0	0.656	1	40	80	13	148	103	137	78	100	78	28.0843	26.5021	0	0			0	1			1	0	1	0	0	unemployed not looking for work	not receiving a pension or grant	2	0			0
9	1	1	1	1	Afrikaans	51	0	primary school	1	1	0	1			10	5	1	0.691	80	90	13	134	88	174	101	110	113	34.4842	35.5998	0	0			0	1			1	0	1	0	0	employed	not receiving a pension or grant		0			0
29	4	1	1	1	English	41	0	high school	0	1	0	1			10	17	0.725	0.516	60	50		106	75	126	85	100	99	32.8731	32.0513	0	0			0	1			0	0	1	0	0	unemployed looking for work	receiving a pension or grant	3	0			0
38	6	1	1	1	Afrikaans	37	0	primary school	1	0	1	1	55.7961	80.3159	17	8	1	0.727	70	90	16	122	86	108	78	104	109	30.4218	30.2021		1		2				6 months: thinking of quitting in next 6 months	1	0	0	0	0	employed	receiving a pension or grant		0			0
20	3	0	1	1	Afrikaans	58	0	primary school	1	1	0	1			12	0	0.656	1	50	80	12	180	101	151	87	71	86	18.369	17.0874	0	0			0	1			1	0	1	0	0	unemployed not looking for work	receiving a pension or grant	2	0			0
28	4	1	1	1	Afrikaans	39	0		1	0	0	1			12		1		40			137	106			133		46.7687		0				1	0	2.8		1	0	0	1	0	employed	receiving a pension or grant		0
31	5	0	0	0	Afrikaans	66	1		1	0	0	1			15		0.727		50			134	93			104		32.2421		0				0	1			1	0	0	1	0	unemployed not looking for work	receiving a pension or grant		0			0
20	3	0	1	1	Afrikaans	62	0	primary school	1	0	1	1	44.0151	60.2514	12	20	1	1	50	90	20	114	77	120	85	104	111	34.2936	33.9125	0	0			0	1			1	1	0	0	0	unemployed not looking for work	receiving a pension or grant	2	0			0
6	1	0	1	1	Afrikaans	51	0	primary school	1	0	0	1			19	17	1	0.62	100	100	14	125	87	139	104	86	98	28	28.9333	1	1	2	4	0	0	2.1	30 days: thinking of quitting in next 30 days	1	0	0	0	0	unemployed looking for work	not receiving a pension or grant	1	0
26	4	0	1	1	Afrikaans	67	1	high school	1	0	0	1			14	11	0.814	0.85	100	80	13	109	69	92	67	109	114.8	29.0659	29.7926	0	0			0	1			1	1	0	1	0	unemployed not looking for work	receiving a pension or grant	4	0
22	3	0	1	1	Afrikaans	65	1	primary school	1	0	0	1			12	0	0.725	0.587	80	80	15	168	97	162	106	89	78	23.2254	22.8625	0	0			1	0	14.4		1	1	0	0	0	unemployed not looking for work	receiving a pension or grant	3	0			0
9	1	1	1	1	Afrikaans	51	0		1	1	0	1			25		0.76		55			205	121			116		46.0224		0				0	1			1	0	1	0	0	unemployed looking for work	not receiving a pension or grant		1
20	3	0	1	1	Afrikaans	53	0	primary school	0	0	0	1			16	0	0.291	1	50	70	25	138	92	139	90	73	93	23.3726	34.626	1	0	4		0	0			0	0	0	0	0	self-employed	not receiving a pension or grant	3	0
14	2	1	1	1	Afrikaans	18	0	high school	0	0	0	1			10	0	1	1	90	100	12	116	79	114	85	71	69	19.7449	20.2265		0	1						0	0	0	0	0	unemployed looking for work	not receiving a pension or grant		0
26	4	0	1	1	Afrikaans	65	0	primary school	1	1	0	1			10	3	0.727	0.727	50	100	18	140	91	165	103	104	107.1	28.578	28.4255	0	0			0	1			1	0	1	0	0	unemployed not looking for work	receiving a pension or grant	1	0			0
21	3	0	0	0	Afrikaans	60	0	high school	1	1	0	1			15	11	0.848	1	60	60	12	122	80	140	90	106	107.5	32.4557	32.05	0	0			0	1			1	0	1	0	0	employed	not receiving a pension or grant		0			0
6	1	0	1	1	Afrikaans	59	0	primary school	1	1	1	1	83.7887	92.5068	11	20	0.727	-0.028	50	80	32	128	94	129	87	100	105	32.4675	33.9433	0	0			1	0	7.5		1	0	1	1	1	unemployed not looking for work	receiving a pension or grant	2	0			0
21	3	0	1	1	Afrikaans	49	0	primary school	1	0	1	1	84.1208	92.5068	19	10	0.193	1	50	60	13	194	118	175	95	78		16.8475	16.4366	1	0	20		0	0	34		1	0	0	0	0	unemployed not looking for work	not receiving a pension or grant	3	0			0
8	1	1	1	1	Afrikaans	37	0		0	0	0	1			14		0.848		80			106	76			102		32.4662		1		3		0	0	1.8		0	0	0	0	0	employed	not receiving a pension or grant		0
30	5	0	1	1	Afrikaans	61	1	primary school	1	0	0	1			10	5	0.71	0.796	80	85	16	145	78	138	83	80	98.5	22.5827	29.3575	1	1	10	7	0	0		6 months: thinking of quitting in next 6 months	1	1	0	1	0	unemployed not looking for work	receiving a pension or grant	2	0			0
21	3	0	1	1	Afrikaans	46	0	high school	0	1	0	1			12	0	0.186	1	90	70	15	126	82	137	100	114	109	37.9239	39.4111	0	0			1	0	9.9		0	0	1	0	1	employed	not receiving a pension or grant		0			0
25	4	0	1	1	Afrikaans	48	1	high school	0	0	0	1			11	8	1	0.796	100	70	13	124	85	117	72	69	72.5	17.8465	18.2183	1	0	5		0	0	9		0	0	0	0	1	employed	not receiving a pension or grant		0			0
24	3	1	1	1	Afrikaans	69	0	primary school	1	1	0	1			18	9	0.137	0.796	70	80	15	116	82	127	89	130	131	46.875	50.7812	0	0			0	1			1	0	1	0	0	unemployed looking for work	receiving a pension or grant		0
27	4	1	1	1	Afrikaans	43	0	high school	1	0	1	1	5.7361	53.5357	14	10	1	0.76	50	95	15	138	91	126	84	93	98.5	28.2639	29.206	0	0			1	0	8.5		1	0	0	0	1	unemployed looking for work	receiving a pension or grant	2	0			0
23	3	1	1	1	Afrikaans	26	0	high school	0	0	0	1			19	12	0.848	1	70	70	17	95	56	101	72	101	95	29.0006	28.257	0	0			0	1			0	0	0	0	0	employed	not receiving a pension or grant	1	0
23	3	1	1	1	Afrikaans	38	0	high school	1	0	0	1			17	17	0.725	0.85	50	70	15	111	78	142	101	91	91.5	32.4547	31.139	1	1	15	3	0	0		6 months: thinking of quitting in next 6 months	1	1	0	1	0	unemployed looking for work	receiving a pension or grant	2	0
5	1	1	1	1	Afrikaans	57	0	primary school	1	1	0	1			14	6	0.222	1	70	100	13	125	75	128	89	118	118.5	38.0196	38.6603	0	0			1	0			1	0	1	0	0	unemployed not looking for work	receiving a pension or grant	4	0
38	6	1	1	1	Afrikaans	24	0	high school	0	1	0	1			16	5	1	1	7	80	14	102	76	121	84		93.7	31.5556	31.9778	0	0			0	1			0	0	1	0	0	employed	not receiving a pension or grant	1	0			0
33	5	1	1	1	isiXhosa	24	0	tertiary/diploma	0	0	0	1			17	4	1	0.85	8	80		106	84	92	68	98	90	29.7521	29.4949		1		1				30 days: thinking of quitting in next 30 days	0	0	0	0	0	unemployed looking for work	not receiving a pension or grant		0			0
11	1	1	1	1	Afrikaans	42	0	primary school	1	0	0	1			13	7	0.656	0.727	30	60	22	127	88	114	88	82	87.8	22.8329	20.83	0	0			1	0			1	1	0	0	1	unemployed not looking for work	receiving a pension or grant	2	0
25	4	0	1	1	Afrikaans	65	0	never went to school	1	1	0	1			22	7	0.743	0.708	100	95	18	133	83	143	89	115	117.6	40.18	40.18	0	0			1	0	22		1	1	1	1	0	unemployed not looking for work	receiving a pension or grant	1	0			0
15	2	0	1	1	Afrikaans	59	0	high school	1	1	0	1			10	1	1	0.796	80	60	18	124	78	132	87	110	108	33.2265	34.5714	0	0			1	0			1	1	1	0	0	unemployed not looking for work	receiving a pension or grant	2	0			0
22	3	0	1	1	Afrikaans	61	1	primary school	0	0	1	1	59.7416	0	11	0	0.796	1	70	70	13	107	76	125	82	83	73	19.5717	19.1953	0	0			1	0	15.5		0	0	0	1	1	employed	not receiving a pension or grant	3	0			0
16	2	1	1	1	Afrikaans	59	0		0	0	1	1	49.4943	72.8228	11		0.883		70			132	84			68				1		10		0	0			0	0	0	0	0	unemployed not looking for work	receiving a pension or grant		0			0
20	3	0	1	1	English	62	0	primary school	1	0	0	1			11	0	1	1	75	70	12	126	75	104	71	102	99	33.7823	33.3318	0	0			1	0	4		1	1	1	0	0	unemployed not looking for work	receiving a pension or grant	2	1
24	3	1	1	1	Afrikaans	67	0	primary school	1	0	1	1	0	47.6884	12	11	0.796	0.796	60	70	15	165	101	150	92	90	94	27.9421	30.8185	0	0			0	1			1	1	0	0	0	unemployed not looking for work	receiving a pension or grant	2	0			0
35	6	0	1	1	Afrikaans	55	1	primary school	0	0	0	1			11	4	0.725	1	80	95	14	130	98	127	93	99	94.4	26.5432	26.6667	0	0			1	0	27		0	0	0	0	1	unemployed looking for work	not receiving a pension or grant	2	0			0
21	3	0	1	1	Afrikaans	29	0	primary school	0	0	0	1			22	10	0.848	0.585	80	50	15	142	102	127	86	71	66	21.7784	18.902	1	1	10	20	0	0	8.5	not thinking of quitting	0	0	0	0	0	unemployed looking for work	not receiving a pension or grant	2	0			0
36	6	0	1	1	Afrikaans	51	0	primary school	1	1	1	1	58.1167	74.7994	18	17	0.848	0.414	100	60	16	148	100	133	92	95	102	31.6456	30.0433	1	1	20	6	0	0	36	30 days: thinking of quitting in next 30 days	1	1	1	0	0	employed	receiving a pension or grant	5	0	1	1	0
1	1	0	1	1	English	41	0	high school	1	0	0	1			12	6	1	1	7	80	12	120	75	125	92	84				0	0			0	1			0	0	0	0	0	employed	not receiving a pension or grant	1	0
9	1	1	1	1	English	67	1	primary school	1	1	0	1			11	1	1	1	80	80	12	161	90	154	89	89	95	24.677	25.6387	0	0			0	1			1	0	1	0	0	unemployed not looking for work	receiving a pension or grant		0			0
10	1	1	1	1	Afrikaans	33	0	high school	1	1	0	1			11	0	1	1	70	90	12	105	84	102	72	108	94	31.2026	32.8049	0	0			0	1			1	0	1	0	1	employed	not receiving a pension or grant	1	1			0
10	1	1	1	1	Afrikaans	60	1	primary school	1	1	0	1			12	1	0.725	1	70	70	12	158	85	140	84	99	96	23.939	25.3069	0	0			0	1			1	0	1	0	0	employed	not receiving a pension or grant	2	0			0
29	4	1	1	1	isiXhosa	71	0	primary school	1	1	0	1			10	20	0.623	0.189	50	50		147	85	130	69	90		21.3333	21.6889	1	0	3		0	0			1	0	1	0	0	unemployed not looking for work	receiving a pension or grant		0			0
28	4	1	1	1	Afrikaans	67	1	high school	1	1	0	1			24	21	0.414	0.848	50	80	15	135	87	148	96	104	104.7	31.5537	30.478	0	0			1	0	7.2		1	0	1	0	0	unemployed not looking for work	receiving a pension or grant	2	0			0
29	4	1	1	1	English	56	0	primary school	1	0	0	1			15	13	0.62	0.516	70	70		117	80	128	81	67	74	22.3133	21.5019	1	1	5	5	0	0	9.25	30 days: thinking of quitting in next 30 days	1	1	0	1	0	unemployed not looking for work	not receiving a pension or grant	3	0
6	1	0	1	1	Afrikaans	49	0	primary school	0	0	0	1			23	15	0.414	0.725	100	100	20	163	102	165	100	91	100	26.8386	30.4839	0	0			1	0	2.85		1	1	0	1	0	unemployed looking for work	not receiving a pension or grant	3	0
13	2	0	1	1	Afrikaans	75	0	primary school	1	0	1	1	54.6717	85.7745	19	6	0.193	0.091	70	70	19	126	83	134	65	85	81.5	19.9481	20.7008	0	0			1	0	10		1	0	0	0	0	unemployed not looking for work	receiving a pension or grant	5	0			0
14	2	1	1	0	Afrikaans	48	0	high school	1	0	0	1			11	0	0.814	0.796	50	80	23	134	96	135	95	122	116	40.0949	39.7608	0	0			0	1			1	0	0	0	0	unemployed not looking for work	not receiving a pension or grant	2	0
12	2	0	1	1	Afrikaans	47	0	high school	1	1	1	1		80.4069	19	10	0.691	0.689	75	50	26	115	77	148	89	126	125	38.193	37.8072	1	1	8	6	0	0	12.4	6 months: thinking of quitting in next 6 months	1	0	1	0	0	unemployed not looking for work	not receiving a pension or grant	1	0			0
8	1	1	1	1	Afrikaans	48	0		1	0	0	1			13		0.796		40			129	96			98		24.2188		1		8		0	0	13.6		1	0	0	0	0	unemployed not looking for work	not receiving a pension or grant		0
19	3	1	1	1	Afrikaans	53	0	high school	1	0	1	1	16.5328	29.2201	13	6	0.727	0.195	60	40	14	181	128	150	86	68	72	18.3143	19.4381	0	0			1	0			1	1	0	0	0	unemployed not looking for work	receiving a pension or grant	2	0			0
2	1	0	1	1	isiXhosa	29	1	high school	0	0	0	1			10	1	1	1	80	70	12	133	87	138	103	65	72	19.3698	18.4336	1	1	4	18	0	0		not thinking of quitting	0	0	0	0	0	unemployed looking for work	not receiving a pension or grant		0			0
8	1	1	1	1	Afrikaans	48	0	high school	0	0	0	1			25	17	0.264	0.796	60	80	17	120	87	117	80	83	87.5	22.8624	20.9572	0	1		3	1	0	11.25	6 months: thinking of quitting in next 6 months	0	0	0	0	0	employed	not receiving a pension or grant	1	0
22	3	0	1	1	Afrikaans	27	1	high school	0	0	0	1			10	0	1	1	80	90	12	144	97	99	72	75	71	20.9877	20.0617	0	0			0	1			0	0	0	0	0	self-employed	not receiving a pension or grant		0			0
14	2	1	1	1	Afrikaans	39	0	primary school	0	0	0	1			20	26	0.656	0.656	80	45	29	123	83	137	94	102	109.2	34.5758	36.8949	0	0			1	0	2.1		1	0	0	0	0	employed	receiving a pension or grant	4	0
35	6	0	1	1	Afrikaans	56	0	primary school	1	1	0	1			17	7	0.088	0.222	80	100	25	139	91	126	76	98	100.4	30.6667	30.1333	1	1	5	5	0	0	10	not thinking of quitting	1	0	1	0	0	employed	not receiving a pension or grant		0			0
29	4	1	1	1	English	64	1	primary school	1	0	1	1		36.4734	11	19	0.848	0.587	50	50		151	91	181	120	98	102	31.2295	39.8586	1	1	3	7	0	0		30 days: thinking of quitting in next 30 days	1	0	0	0	1	unemployed looking for work	receiving a pension or grant	6	0			0
5	1	1	1	1	Afrikaans	62	1	primary school	1	0	0	1			12	18	0.585	-0.28	90	60	31	111	81	136	86	92	95.1	22.231	23.7728	0	0			0	1			1	1	0	0	0	unemployed looking for work	receiving a pension or grant	4	0
18	3	0	1	1	Afrikaans	46	1	high school	0	0	0	1			11	9	0.848	0.796	40	70	12	113	76	121	83	71	74	20.9572	20.9572	1	1	10	20	0	0	14.5	30 days: thinking of quitting in next 30 days	0	0	0	0	0	unemployed looking for work	not receiving a pension or grant	1	0			0
2	1	0	1	1	isiXhosa	61	1	high school	1	1	0	1			14	4	0.725	1	70	90	12	156	91	206	110	90	82	24.8591	22.6533	0	1		10	0	1		not thinking of quitting	1	0	1	0	0	unemployed looking for work	not receiving a pension or grant		0			0
34	6	0	1	1	Afrikaans	62	0		1	0	1	1	78.9132	100	18		0.195		60			120	72			74				1		2		0	0	4.7		1	0	0	0	0	unemployed not looking for work	receiving a pension or grant		0			0
17	2	1	1	1	Afrikaans	28	0	high school	0	0	0	1			15	20	1	0.848	75	25	12	120	99	112	83	99	109	39.4477	39.4477	1	1	20	3	0	0	12	6 months: thinking of quitting in next 6 months	0	0	0	0	0	unemployed looking for work	receiving a pension or grant	2	0
36	6	0	1	1	Afrikaans	48	1	primary school	0	0	0	1			10	11	0.62	0.62	65	50	25	123	91	113	80	110	104	28.93	28.1882		1		1				6 months: thinking of quitting in next 6 months	0	0	0	0	0	unemployed not looking for work	not receiving a pension or grant	2	0			0
11	1	1	1	1	English	41	0		1	1	0	1			17		0.516		60			125	88			78				0				0	1			1	0	1	0	1	unemployed not looking for work	receiving a pension or grant		0
4	1	1	1	1	Afrikaans	43	0	primary school	1	1	1	1	26.8096	41.7666	14	10	0.725	0.15	60	100	38	132	93	137	98	102	88	32.039	31.7399	1	0	4		0	0	6		1	0	1	0	0	unemployed not looking for work	not receiving a pension or grant	0	0			0
23	3	1	1	1	Afrikaans	62	1	primary school	0	0	0	1			10	16	0.848	1	50	80	12	152	82	127	74	73				0	0			1	0	12.6		0	0	0	0	0	unemployed not looking for work	receiving a pension or grant		0
19	3	1	1	1	Afrikaans	51	1		1	0	1	1	64.5434	100	19		1		40			153	103			74		18.6214		1		4		0	0	7		0	1	0	1	0	employed	receiving a pension or grant		0			0
24	3	1	1	1	Afrikaans	60	0	primary school	1	0	0	1			19	7	0.195	0.796	80	80	13	112	69	135	86	110	109	32.8892	30.4014	0	0			1	0			1	0	0	0	0	unemployed not looking for work	receiving a pension or grant		0
30	5	0	1	1	Afrikaans	51	0	primary school	0	0	1	1	91.3509	93.2677	22	12	0.727	0.689	80	45	25	161	101	140	84	90	85.3	27.3438	26.1719	0	0			1	0			0	1	0	1	1	unemployed not looking for work	receiving a pension or grant	1	0			0
17	2	1	1	1	Afrikaans	42	0	primary school	1	0	1	1	34.2528	25.8705	12	6	0.193	0.62	50	40	18	198	115	117	78	101	86	23.4852	27.4657	0	0			0	1			1	1	0	1	0	unemployed not looking for work	receiving a pension or grant		0			0
8	1	1	1	1	Afrikaans	58	0	high school	1	1	0	1			19	7	0.725	1	55	80	13	156	97	146	94	131		51.0734	49.9481	0	0			0	1			1	0	1	0	0	unemployed not looking for work	receiving a pension or grant	2	0
5	1	1	1	1	Afrikaans	73	0	never went to school	1	0	1	1	63.0936	79.1415	10	5	-0.222	0.219	50	90	32	115	87	133	85	84	87.5	23.1831	22.9207	0	0			1	0			1	1	0	0	0	unemployed not looking for work	receiving a pension or grant	2	0			0
12	2	0	1	1	Afrikaans	63	1	primary school	1	1	0	1			14	4	0.727	0.727	60	70	19	176	98	170	98	134				0	0			1	0	18		1	0	1	0	0	unemployed not looking for work	receiving a pension or grant	1	0			0
19	3	1	1	1	Afrikaans	35	1	primary school	0	0	0	1			13	13	0.76	0.091	70	1	27	104	74	117	78	70	67	18.4965	18.9919	1	0	1		0	0	0.8		0	0	0	0	0	employed	not receiving a pension or grant	1	0			0
18	3	0	1	0	Afrikaans	31	0	high school	1	0	0	1			14	7	0.796	0.883	40	40	24	126	92	106	77	89	98.8	32.4622	31.25	0	0			1	0	0		1	0	0	0	0	employed	receiving a pension or grant	6	0			0
37	6	1	1	1	Afrikaans	52	0	primary school	1	0	0	1			13	3	0.689	0.691	50	70	27	176	101	153	101	88	91.7	28.5665	28.956	0	0			1	0	0.5		1	1	0	0	0	unemployed not looking for work	receiving a pension or grant	5	0			0
18	3	0	1	1	Afrikaans	53	0	high school	1	0	1	1	75.2604	93.2677	15	12	0.796	0.743	70	30	23	179	113	156	101	130	134.1	47.2551	47.5016	0	0			1	0	0		1	0	0	1	1	unemployed not looking for work	not receiving a pension or grant	2	0			0
18	3	0	1	1	Afrikaans	54	0	primary school	1	0	0	1			18	8	0.621	0.193	50	50	18	132	92	144	93	103	126.5	31.2026	36.5365	1	1	5	6	0	0	9.75	6 months: thinking of quitting in next 6 months	1	1	0	0	0	employed	not receiving a pension or grant		1			0
10	1	1	1	1	Afrikaans	42	0	primary school	0	0	1	1		100	16	0	0.725	0.796	80	70	12	114	81	96	68	79	77	22.3133	22.4756	1	1	8	10	0	0		6 months: thinking of quitting in next 6 months	0	1	0	0	0	unemployed not looking for work	not receiving a pension or grant	1	0			0
16	2	1	1	1	Afrikaans	55	0	primary school	1	0	1	1	73.6034	52.3116	19	19	0.725	-0.016	40	20	36	134	96	123	91	111	112.4	36.4444	35.5556	1	1	2	2	0	0	4.4	6 months: thinking of quitting in next 6 months	1	0	0	0	1	unemployed not looking for work	receiving a pension or grant	1	0			0
21	3	0	1	1	Afrikaans	58	0	primary school	1	0	0	1			17	6	0.656	0.796	50	80	15	116	72	117	66	98	97	33.834	34.9494	0	0			0	1			1	0	0	0	0	unemployed not looking for work	receiving a pension or grant	3	0			0
8	1	1	1	1	English	77	0	high school	1	0	0	1			16	6	0.727	0.727	100	50	14	164	86	141	75	117	110.7	38.866	41.2285	0	0			0	1			1	0	1	0	0	unemployed not looking for work	receiving a pension or grant	2	0
8	1	1	1	1	English	40	0	high school	0	0	0	1			21	7	1	0.796	90	100	13	123	82	132	98	90				0	0			0	1			0	0	0	0	0	unemployed looking for work	receiving a pension or grant	1	0
8	1	1	1	1	English	30	0	tertiary/diploma	0	1	0	1			13	8	0.725	0.85	70	50	12	110	77	100	73	81	79.5	23.9512	22.8625	0	0			0	1			0	0	1	0	0	unemployed looking for work	not receiving a pension or grant	3	0
21	3	0	1	1	Afrikaans	45	0	primary school	1	0	0	1			16	0	1	1	50	70	12	172	100	140	85	109	110	34.1749	36.738	0	0			0	1			1	0	0	0	0	unemployed not looking for work	not receiving a pension or grant		0			0
38	6	1	1	1	Afrikaans	48	0	primary school	1	0	0	1			11	4	0.692	1	7	80	19	126	93	152	100	109	108	29.3199	31.0945	1	0	2		0	0	3.1		1	0	0	0	0	employed	receiving a pension or grant	6	0			0
13	2	0	1	1	Afrikaans	45	0	primary school	1	0	0	1			15	0	0.743	1	80	100	12	143	108	149	104	97	88	30.6667	25.7778	1	1	4	2	0	0	3	6 months: thinking of quitting in next 6 months	1	0	0	0	0	unemployed not looking for work	not receiving a pension or grant	2	0
7	1	0	1	1	Afrikaans	28	0	high school	0	0	0	1			17	2	0.689	0.796	30	70	12	112	77	99	76	70	87	18.0011	23.3347	1	0	6		0	0	3.9		0	0	0	0	0	employed	receiving a pension or grant	1	0
5	1	1	1	1	Afrikaans	59	0	high school	1	1	0	1			15	4	0.725	0.796	90	95	12	116	71	117	70	108	112.9	32.05	32.2528	0	0			1	0	2.5		1	0	1	0	0	employed	not receiving a pension or grant	4	0
15	2	0	1	1	Afrikaans	42	0	high school	0	0	0	1			14	15	0.725	0.656	70	80	27	150	96	148	89	87	88	25.5588	26.3702	0	0			0	1			0	0	0	0	0	unemployed not looking for work	not receiving a pension or grant	2	0			0
19	3	1	1	1	Afrikaans	19	0	high school	0	0	0	1			10	4	1	0.796	100	70	13	117	74	99	68		69	17.5781	19.2578	0	1		1	0	1		6 months: thinking of quitting in next 6 months	0	0	0	0	1	unemployed looking for work	receiving a pension or grant	1	0
15	2	0	1	1	Afrikaans	42	0	high school	0	0	0	1			14	3	1	1	80	60	12	170	106	133	89	84	76.5	24.2382	22.5069	0	0			0	1			0	0	0	0	0	employed	not receiving a pension or grant	2	0			0
3	1	0	1	1	isiXhosa	43	0	primary school	1	1	0	1			12	7	0.796	0.725	90	100		132	101	129	85	96	102	36.4311	36.0381	0	0			0	1			1	1	1	1	0	unemployed not looking for work	receiving a pension or grant	1	0			0
33	5	1	1	1	isiXhosa	43	1		0	0	0	1			12		0.656		8			107	76			73		18.5901		0				0	1			0	0	0	1	0	employed	not receiving a pension or grant		0			0
14	2	1	1	1	Afrikaans	39	0	high school	1	0	0	1			12	5	0.193	0.796	50	70	16	120	92	116	87	140	120	42.1875	42.9688	0	0			0	1			1	0	0	0	0	unemployed looking for work	receiving a pension or grant	2	0
23	3	1	1	1	Afrikaans	30	0	high school	0	1	0	1			11	5	0.727	1	100	65	17	111	82	118	98	103	105	33.7704	37.2791	0	0			0	1			0	0	1	0	0	unemployed looking for work	not receiving a pension or grant	2	0
19	3	1	1	1	Afrikaans	22	0	high school	0	0	0	1			15	8	1	0.796	50	50	26	127	96	119	85	88	84.5	27.3909	28.4325	1	1	3	3	0	0	1.5	6 months: thinking of quitting in next 6 months	0	0	0	1	0	self-employed	receiving a pension or grant		1			0
5	1	1	1	1	Afrikaans	56	0	high school	1	0	0	1			19	7	0.222	0.76	70	80	13	153	88	187	114	76	77.1	28.1906	25.5102	0	0			1	0			1	0	0	0	0	unemployed not looking for work	receiving a pension or grant	3	0
15	2	0	1	1	Afrikaans	45	0	high school	1	1	1	1	22.9093	100	11	12	1	0.62	70	50	19	116	78	142	77	81	107	27.2392	29.4424	0	0			0	1			1	1	1	0	0	unemployed not looking for work	receiving a pension or grant	3	0			0
37	6	1	1	1	Afrikaans	63	0	never went to school	1	1	0	1			13	3	0.71	0.85	60	100	17	138	81	154	79	112	122	39.7188	42.458	0	0			1	0	0.3		1	1	1	0	0	unemployed not looking for work	receiving a pension or grant	3	0			0
26	4	0	1	1	Afrikaans	51	0	primary school	1	1	0	1			14	20	0.228	0.195	100	80	29	101	85	101	80	94	103.9	30.385	37.8772	1	0	3		0	0	5.1		1	0	1	0	0	unemployed not looking for work	not receiving a pension or grant	3	0
36	6	0	1	1	Afrikaans	42	0	primary school	1	0	0	1			18	29	-0.016	0.124	50	50	24	160	97	158	103	71	84	20.8889	25.7778	1	0	15		0	0	18		1	0	0	1	0	employed	receiving a pension or grant	7	0			0
34	6	0	1	1	Afrikaans	40	0	primary school	0	0	0	1			19	17	1	0.848	90	70	18	142	91	116	72	88	89	23.6013	25.4524	1	1	10	20	0	0	11	not thinking of quitting	0	0	0	1	0	employed	receiving a pension or grant	2	0			0
26	4	0	1	1	Afrikaans	66	0	high school	1	1	0	1			10	1	1	0.796	90	80	12	151	95	178	78	99	89.3	29.6875	28.3984	0	0			0	1			1	0	1	0	0	unemployed not looking for work	receiving a pension or grant	1	0			0
6	1	0	1	1	Afrikaans	31	0	primary school	0	0	0	1			15	8	0.796	1	80	60	13	106	79	101	70	96	103	23.7228	25.6273	1	0	4		0	0	2		0	0	0	0	0	employed	receiving a pension or grant	1	0
5	1	1	1	1	Afrikaans	63	0	primary school	1	1	1	1		47.6884	12	4	0.848	0.796	100	85	15	205	125	145	89	107	102.8	30.9338	30.5852	0	0			0	1			1	1	1	1	0	unemployed not looking for work	receiving a pension or grant	3	0			0
12	2	0	1	1	Afrikaans	58	0	primary school	1	1	0	1			19	6	0.656	0.796	80	65	20	147	86	164	84	126	126.6	33.642	35.4938	0	0			1	0	19		1	0	1	1	0	unemployed not looking for work	receiving a pension or grant	3	0			0
6	1	0	1	1	Afrikaans	24	0	high school	0	0	0	1			11	4	1	0.725	100	50	13	113	82	105	75	68	75	20.3244	19.5717	0	0			1	0	1.75		0	0	0	0	0	employed	not receiving a pension or grant	3	0
30	5	0	1	1	Afrikaans	53	0	primary school	1	0	1	1	77.3283	73.0378	17	9	0.587	1	50	50	14	149	97	145	106	124	132.5	51.0734	48.1302	0	0			1	0	28.75		1	0	0	0	0	unemployed not looking for work	receiving a pension or grant	4	0			0
25	4	0	1	1	Afrikaans	33	1	high school	0	0	0	1			10	5	0.691	0.812	90	70	12	109	64	109	71	79	84.6	21.6128	21.9671	1	0	3		0	0	3.45		0	0	0	0	1	unemployed looking for work	receiving a pension or grant	2	0			0
6	1	0	1	1	Afrikaans	40	0	primary school	1	0	0	1			11	11	1	0.725	80	80	14	147	108	120	88	84	95	24.1415	24.0583	1	1	2	3	0	0		6 months: thinking of quitting in next 6 months	1	0	0	0	0	employed	not receiving a pension or grant	2	0
4	1	1	1	1	Afrikaans	48	1	primary school	0	0	1	1		47.6884	21	0	0.725	1	50	70	12	89	65	140	89	71	67	16.7657	18.1375	1	1	4	3	0	0	6	6 months: thinking of quitting in next 6 months	0	1	0	1	1	unemployed looking for work	not receiving a pension or grant		0			0
33	5	1	1	1	Afrikaans	42	0	primary school	0	0	0	1			11	13	0.516	0.689	5	40	14	125	87	107	80	97	94	24.6548	27.5312	1	1	5	16	0	0		6 months: thinking of quitting in next 6 months	0	0	0	1	0	unemployed looking for work	not receiving a pension or grant	2	0
1	1	0	1	1	Afrikaans	73	1	high school	1	0	0	1			12	9	0.85	0.796	9	80	12	122	77	136	86	107	111.8	31.3601	31.5789	1	1	10	7	0	0	27.5	6 months: thinking of quitting in next 6 months	1	0	0	0	0	unemployed looking for work	receiving a pension or grant	3	0
29	4	1	1	1	English	57	0	primary school	1	0	0	1			10	15	0.516	0.623	75	75		131	98	112	100	119	118	46.655	45.0323	0	0			0	1			1	1	0	1	0	unemployed not looking for work	receiving a pension or grant	3	0
26	4	0	1	1	Afrikaans	54	0	primary school	1	0	0	1			19	22	0.85	1	100	80	29	103	71	113	81	94	116.8	36.9822	36.859	0	0			1	0	11		1	0	0	0	0	unemployed not looking for work	receiving a pension or grant	2	0
13	2	0	1	1	English	62	0	never went to school	1	1	1	1	53.8233	79.0257	14	8	0.691	0.587	90	80	24	120	82	115	73	109	106.1	31.5556	31.1111	1	0	3		0	0	7.5		1	0	1	0	0	unemployed not looking for work	receiving a pension or grant	2	0			0
10	1	1	1	1	Afrikaans	30	0	high school	0	0	0	1			13	14	1	0.691	90	80	12	106	82	113	69	86	83	24.6548	23.4632	0	0			0	1			0	0	0	0	0	unemployed not looking for work	receiving a pension or grant	1	0			0
26	4	0	1	1	Afrikaans	70	0	high school	1	1	0	1			20	3	0.691	0.815	90	100	20	156	84	129	83	102	107.5	38.8739	37.3788	0	0			0	1			1	0	1	0	0	unemployed not looking for work	receiving a pension or grant	1	0
5	1	1	1	1	Afrikaans	60	1	high school	1	1	0	1			12	5	0.796	1	60	85	13	135	79	146	85	100	97.5	25.5922	25.8731	0	0			1	0	3.75		1	0	1	0	0	unemployed not looking for work	receiving a pension or grant	3	0
3	1	0	1	1	isiXhosa	21	0	high school	0	0	1	1			12	9	0.848	0.725	70	50		85	63	107	70	79		21.4533	24.4291	0	0			0	1			0	1	0	1	0	employed	receiving a pension or grant	1	0			0
22	3	0	1	1	Afrikaans	44	0	high school	1	0	0	1			10	6	1	1	100	100	12	131	94	133	100	97	99			1	1	5	5	0	0	6.5	6 months: thinking of quitting in next 6 months	1	0	0	0	0	unemployed not looking for work	receiving a pension or grant		0			0
38	6	1	1	1	Afrikaans	41	0	primary school	1	1	0	1			13	15	0.727	0.691	10	80	24	120	85	99	70	104	104.6	30.3302	30.5865	1	1	3	3	0	0	2.85	6 months: thinking of quitting in next 6 months	1	0	1	0	0	employed	receiving a pension or grant		0			0
7	1	0	1	1	Afrikaans	57	1	primary school	1	0	0	1			15	0	0.053	1	60	90	12	170	86	130	82	80		28.497	31.9599	0	0			1	0			1	1	0	0	1	unemployed not looking for work	not receiving a pension or grant	1	0
11	1	1	1	1	Afrikaans	46	0	primary school	1	0	0	1			13	7	1	0.692	80	50	16	138	97	122	78	70	70	18.6739	19.5228	1	1	5	2	0	0	7.25	not thinking of quitting	1	0	0	1	0	employed	not receiving a pension or grant	3	0
13	2	0	1	1	Afrikaans	45	0	high school	1	1	0	1			12	0	0.71	0.814	100	60	27	109	86	110	77	114	118	26.5338		1	1	4	10	0	0	5.8	6 months: thinking of quitting in next 6 months	1	0	1	0	0	unemployed not looking for work	receiving a pension or grant		0
24	3	1	1	1	Afrikaans	53	0	primary school	0	0	0	1			18	15	0.725	0.656	80	70	30	100	71	93	69	126	125	38.1039	37.7229	0	0			1	0	2.4		0	1	0	1	0	unemployed not looking for work	not receiving a pension or grant	2	0
22	3	0	1	1	Afrikaans	49	0	high school	1	1	0	1			17	0	0.189	1	40	70	19	117	83	135	89	102	98	32.8392	30.4935	0	1		5	1	0	8.25	6 months: thinking of quitting in next 6 months	1	1	1	0	0	unemployed not looking for work	receiving a pension or grant	4	0			0
26	4	0	1	1	Afrikaans	48	1	high school	1	1	0	1			12	3	0.883	0.848	100	100	18	117	78	151	96	98	102	27.6888	28.0843	1	1	4	6	0	0	5.4	6 months: thinking of quitting in next 6 months	1	1	1	0	0	unemployed not looking for work	receiving a pension or grant	2	0			0
35	6	0	1	1	Afrikaans	73	0	primary school	1	1	0	1			13	8	0.656	0.883	70	90	25	134	92	154	81	129	137.2	41.0099	42.8895	0	0			1	0	5.7		1	0	1	0	0	unemployed not looking for work	receiving a pension or grant	1	0			0
3	1	0	1	1	isiXhosa	38	0	primary school	0	1	0	1			17	9	0.725	0.848	60	90		112	86	141	99	128	125	48.283	45.7856	0	0			0	1			0	1	1	1	0	unemployed looking for work	receiving a pension or grant	1	0			0
22	3	0	1	1	English	65	0	high school	1	1	0	1			10	4	1	1	90	80	21	160	86	155	89	105	109	24.4898	25.7959	0	0			0	1			1	0	1	0	0	unemployed not looking for work	not receiving a pension or grant	3	0			0
18	3	0	1	1	Afrikaans	26	1	high school	0	1	0	1			11	5	1	1	60	90	13	134	83	126	78	95	99.4	30.3871	29.8586	0	0			0	1			0	0	1	0	0	employed	not receiving a pension or grant		0			0
5	1	1	1	1	Afrikaans	55	0	high school	1	1	0	1			15	5	0.639	0.656	80	80	14	140	91	118	76	128	124.5	44.1207	39.9168	0	0			0	1			1	0	1	0	0	employed	not receiving a pension or grant	4	0
22	3	0	1	1	English	54	1	primary school	1	0	1	1	50.1434	79.7866	11	26	1	0.587	60	50	24	113	81	117	91	131	130			0	0			0	1			1	0	0	0	0	unemployed not looking for work	receiving a pension or grant	3	0			0
3	1	0	1	1	isiXhosa	40	1	high school	1	0	0	1			14	7	1	0.743	80	70		109	80	133	89	99	108.2	26.2164	28.7444	0	0			1	0	2.85		1	1	0	1	0	unemployed not looking for work	receiving a pension or grant	2	0			0
31	5	0	1	1	English	49	0	high school	1	0	0	1			12	8	0.848	0.796	75	70	15	130	84	139	96	92	93	27.7008	25.1039	1	1	7	6	0	0	9.1	6 months: thinking of quitting in next 6 months	1	0	0	1	0	unemployed not looking for work	receiving a pension or grant	3	0
12	2	0	1	1	Afrikaans	39	0	high school	1	0	0	1			20	0	0.157	1	60	100	16	136	89	134	98	74	78.4	22.151	22.5466	0	1		3	1	0	16.5	6 months: thinking of quitting in next 6 months	1	1	0	0	0	unemployed looking for work	receiving a pension or grant	4	0			0
5	1	1	1	1	Afrikaans	74	0	primary school	1	1	0	1			19	7	-0.041	0.055	60	50	21	121	79	118	72	116	120	33.5938	33.2812	0	0			1	0			1	0	1	1	0	unemployed not looking for work	receiving a pension or grant	5	0	2	12
30	5	0	1	1	Afrikaans	52	1	primary school	0	0	0	1			22	20	0.848	0.848	90	50	23	140	95	132	85	82	93.1	21.7079	28.7805	1	1	6	7	0	0	9.6	not thinking of quitting	0	0	0	1	0	unemployed not looking for work	receiving a pension or grant		0			0
32	5	1	1	1	Afrikaans	27	0	primary school	0	0	1	1		79.7949	12	9	0.796	0.689	60	60	19	106	78	126	92	66	79	17.4818	18.7305	1	1	4	4	0	0		6 months: thinking of quitting in next 6 months	0	0	0	0	1	unemployed not looking for work	not receiving a pension or grant	3	0			0
24	3	1	1	1	Afrikaans	46	0		1	1	0	1			11		-0.077		100			164	98			109		31.9922		0				0	1			1	0	1	1	1	unemployed not looking for work	not receiving a pension or grant		0
5	1	1	1	1	Afrikaans	29	0	high school	0	0	0	1			12	7	0.725	0.796	60	100	17	105	78	118	89	84	86.5	22.3082	23.9069	0	0			0	1			0	0	0	0	0	employed	receiving a pension or grant		0
25	4	0	1	1	Afrikaans	52	0	primary school	1	0	0	1			12	4	0.055	0.814	100	80	26	129	87	125	85	112	105.6	44.2963	39.0334	0	0			1	0	9		1	1	0	0	0	unemployed not looking for work	receiving a pension or grant	4	0			0
14	2	1	1	1	Afrikaans	57	0	primary school	1	1	1	1	77.1925	86.5437	16	8	0.848	0.85	40	85	15	179	103	172	101	101	101	29.8233	31.139	0	0			0	1			1	0	1	0	0	unemployed not looking for work	receiving a pension or grant	3	0			0
28	4	1	1	1	Afrikaans	50	1	high school	0	0	1	1	44.7451	35.7869	15	8	0.725	0.85	70	55	15	131	89	159	91	108	128.3	32.45	33.126	1	0	10		0	0	12.5		0	0	0	1	0	unemployed not looking for work	receiving a pension or grant	3	0			0
4	1	1	1	1	Afrikaans	71	0	high school	1	0	0	1			13	6	0.743	0.621	80	80	12	139	68	142	78	106	111	34.1311	33.5484	0	0			0	1			1	0	1	0	0	unemployed not looking for work	receiving a pension or grant		0
26	4	0	1	1	Afrikaans	67	0	primary school	1	1	0	1			17	7	0.85	1	100	80	19	117	65	188	103	91	88.8	24.3865	27.2824	1	0	3		0	0	7.65		1	0	1	0	0	unemployed not looking for work	receiving a pension or grant	1	0			0
21	3	0	1	1	Afrikaans	60	1	primary school	1	0	0	1			12	2	0.848	0.796	70	70	18	121	92	172	70	96	88.3	23.6614	21.2953	1	1	4	6	0	0	8.2	6 months: thinking of quitting in next 6 months	1	0	0	0	1	unemployed not looking for work	receiving a pension or grant		0			0
5	1	1	1	1	Afrikaans	49	1	primary school	0	0	0	1			10	5	1	1	30	75	12	139	95	130	99	76	80	18.9292	19.7066	1	1	3	3	0	0	4.65	not thinking of quitting	1	0	0	0	0	unemployed not looking for work	receiving a pension or grant	3	0
5	1	1	1	1	Afrikaans	42	0	high school	0	0	0	1			12	3	0.725	1	45	100	13	112	73	113	78	90	87.3	24.6548	24.6137	1	1	20	4	0	0		6 months: thinking of quitting in next 6 months	0	0	0	1	1	employed	receiving a pension or grant	3	0
28	4	1	1	1	English	28	0	high school	0	1	0	1			20	25	0.157	-0.008	10	70	22	102	72	111	85	86	93.9	26.7094	26.2985	0	0			0	1			0	0	1	0	1	employed	receiving a pension or grant	3	0	2	2	0
12	2	0	1	1	Afrikaans	51	1	primary school	0	0	1	1	88.8	86.6678	13	3	0.814	0.727	50	60	26	111	77	120	80	76	75.8	16.8061	18.5568	1	0	4		0	0	8		0	0	0	0	0	unemployed not looking for work	receiving a pension or grant	2	0			0
6	1	0	1	1	Afrikaans	20	0	high school	0	0	1	1	13.8966	66.1897	18	6	0.725	0.689	100	85	12	102	76	115	75	81	79	26.6389	24.3913	1	1	5	2	0	0	1.25	6 months: thinking of quitting in next 6 months	0	0	0	0	0	employed	not receiving a pension or grant		0			0
7	1	0	1	1	Afrikaans	68	1	high school	1	1	0	1			18	0	0.656	0.796	43	80	12	198	89	168	96	96	84	34.868	26.8871	0	0			1	0			1	0	1	0	0	unemployed not looking for work	not receiving a pension or grant		0
13	2	0	1	1	Afrikaans	47	1	primary school	1	0	0	1			22	0	1	1	65	90	12	142	100	122	79	112	110.2	29.4029	29.737	0	0			0	1			1	0	0	0	0	unemployed not looking for work	not receiving a pension or grant	6	0	1	1	0
28	4	1	1	1	Afrikaans	52	0	high school	1	1	0	1			20	0	0.587	0.848	50	80	25	111	81	130	82	113		39.2471	28.959	0	0			0	1			1	0	1	0	0	unemployed not looking for work	not receiving a pension or grant		0			0
1	1	0	1	1	Afrikaans	76	0	primary school	1	1	0	1			12	13	0.516	0.62	6	50	18	90	55	129	62	96				0	0			0	1			1	0	1	0	0	unemployed not looking for work	receiving a pension or grant		0
17	2	1	1	1	Afrikaans	53	0		0	0	0	1			22		0.725		30			110	83			120		34.4132		1		4		0	0	6.6		0	0	0	0	0	unemployed not looking for work	not receiving a pension or grant		0
24	3	1	1	1	Afrikaans	54	0		1	0	0	1			13		0.725		90			119	84			101		29.1749										1	1	0	0	0	unemployed looking for work	not receiving a pension or grant		0
18	3	0	1	1	Afrikaans	49	0	high school	1	1	0	1			18	6	0.848	0.62	60	70	33	145	107	189	132	138	141	57.0312	55.5078		1		4				30 days: thinking of quitting in next 30 days	1	0	1	0	0	self-employed	receiving a pension or grant	2	0
19	3	1	1	1	Afrikaans	22	0	high school	0	0	0	1			13	9	0.848	1	100	100	14	133	85	106	67	65	72.9	19.3337	20.003	0	0			0	1			0	0	0	1	0	unemployed looking for work	receiving a pension or grant	1	0			0
32	5	1	1	1	Afrikaans	40	1	high school	1	1	0	1			18	0	0.71	0.815	50	90	13	129	94	157	106	83	80	17.0403	18.0427	1	1	5	6	0	0	6.25	6 months: thinking of quitting in next 6 months	1	0	1	0	0	unemployed not looking for work	receiving a pension or grant	3	0
16	2	1	1	0	Afrikaans	73	1		1	1	0	1			13		0.516		35			158	83			105		29.7004		0				0	1			1	1	1	0	0	unemployed not looking for work	not receiving a pension or grant		0			0
23	3	1	1	1	Afrikaans	31	0	high school	0	0	0	1			15	0	1	1	50	80	12	106	73	124	87	96	90	33.1504	32.7694	0	0			0	1			0	0	0	0	0	employed	not receiving a pension or grant	1	0
14	2	1	1	1	Afrikaans	50	0	primary school	1	0	1	1		100	21	20	-0.181	-0.181	20	10	38	147	96	147	87	64	74.2	16.4474	17.313	0	1		2	1	0	4.5	30 days: thinking of quitting in next 30 days	1	0	0	0	0	unemployed not looking for work	not receiving a pension or grant	2	0			0
14	2	1	1	1	Afrikaans	35	1	primary school	0	0	0	1			17	3	0.848	1	50	90	14	142	88	200	130	75	77.6	19.9594	20.5037	1	0	6		0	0	7.8		1	0	0	0	1	employed	receiving a pension or grant	1	0
16	2	1	1	1	Afrikaans	50	1	primary school	1	0	0	1			14	17	0.76	0.848	55	80	12	121	90	165	94	71	74.8	19.9594	19.5965	1	1	15	5	0	0	27	not thinking of quitting	1	0	0	0	0	unemployed not looking for work	not receiving a pension or grant		0
25	4	0	1	1	Afrikaans	58	1	primary school	1	0	1	1		100	20	2	0.85	0.883	50	70	13	131	90	134	80	88	75.5	22.5981	22.3722	1	0	3		0	0	7.2		1	0	0	0	0	employed	not receiving a pension or grant	3	0			0
19	3	1	1	1	Afrikaans	22	0	high school	0	0	1	1	15.0352	26.896	16	2	0.796	1	30	80	16	118	87	101	72	70	73.7	21.2306	22.9931	0	0			0	1			0	0	0	0	0	self-employed	not receiving a pension or grant		0			0
32	5	1	1	1	Afrikaans	49	0	high school	0	0	0	1			12	0	1	1	70	100	18	98	69	106	69	78	77.5	22.0386	21.3039	1	1	8	10	0	0	13.2	6 months: thinking of quitting in next 6 months	0	0	0	0	1	unemployed looking for work	not receiving a pension or grant		0
1	1	0	1	1	Afrikaans	60	1	high school	1	0	0	1			12	13	0.62	0.516	6	50	23	97	73	113	82	79	93	22.5981	23.6958	1	1	5	10	0	0	11.5	6 months: thinking of quitting in next 6 months	1	1	0	1	0	unemployed not looking for work	receiving a pension or grant	3	0
21	3	0	1	1	Afrikaans	51	0	primary school	1	0	1	1	81.7057	92.5068	15	11	0.623	0.587	50	75	18	130	87	140	80	88	85	24.6548	24.2439	1	0	3		0	0	5.25		1	0	0	0	1	unemployed not looking for work	not receiving a pension or grant		0	1	20	0
32	5	1	1	1	Afrikaans	25	1		0	0	0	1			14		0.725		70			94	64			81		17.5771		1		4		0	0	2.6		0	0	0	0	0	employed	not receiving a pension or grant		1
33	5	1	1	1	isiXhosa	60	0	never went to school	1	0	0	1			10	13	0.848	0.689	7	80		140	85	124	81	95	89	25.2994	25.2994	0	0			0	1			1	0	0	1	0	unemployed looking for work	not receiving a pension or grant		0			0
11	1	1	1	1	Afrikaans	45	0	primary school	1	1	0	1			13	24	0.691	0.124	70	50	21	112	77	173	99	106	106.5	34.9067	36.0423	0	0			0	1			1	1	1	0	0	unemployed not looking for work	not receiving a pension or grant	4	1
26	4	0	1	1	Afrikaans	80	1	never went to school	1	1	0	1			15	7	0.796	0.656	100	60	12	117	89	148	102	102	104.5	28.0277	27.0242	0	0			1	0	55		1	1	1	1	0	unemployed not looking for work	receiving a pension or grant	3	0
32	5	1	1	1	Afrikaans	45	0	high school	1	1	0	1			10	8	0.796	0.727	85	50	18	148	90	191	109	121	126	38.856	39.2565	0	0			0	1			1	0	1	0	0	unemployed not looking for work	not receiving a pension or grant	3	1	1	5
14	2	1	1	1	English	62	0	high school	0	0	0	1			10	5	0.691	0.727	85	95	15	112	76	106	75	84	87	26.7094	26.9149	0	0			1	0	42		0	0	0	0	0	unemployed looking for work	receiving a pension or grant	2	0
11	1	1	1	1	Afrikaans	37	1	high school	1	0	0	1			17	9	0.848	0.796	60	90	22	145	95	137	100	97	100	25.5277	27.4914	1	1	7	5	0	0	6.65	6 months: thinking of quitting in next 6 months	1	1	0	0	0	employed	not receiving a pension or grant	4	0
33	5	1	1	1	isiXhosa	32	0	high school	0	0	0	1			13	7	0.656	1	8	100		119	93	125	96	107	112	36.8531	42.0606	0	0			0	1			1	0	0	0	0	unemployed looking for work	receiving a pension or grant	4	0			0
13	2	0	1	1	Afrikaans	41	1	high school	0	0	0	1			21	24	0.656	0.689	50	65	27	96	61	102	71	86	80	19.0311	20.4152	1	1	20	20	0	0	33	not thinking of quitting	0	0	0	1	0	unemployed looking for work	receiving a pension or grant	7	0
26	4	0	1	1	Afrikaans	37	0	tertiary/diploma	0	0	0	1			15	13	0.725	1	60	40	26	139	101	134	92	92	103.7	33.7604	31.5097	0	0			0	1			1	0	1	1	0	unemployed not looking for work	receiving a pension or grant	1	0
23	3	1	1	1	Afrikaans	22	0	high school	0	0	0	1			26	0	0.414	1	20	70	16	94	59	101	74	126	110	38.4468	41.8642	0	0			0	1			0	0	0	1	0	employed	not receiving a pension or grant		0
21	3	0	1	1	Afrikaans	51	1	high school	1	0	0	1			12	7	0.779	0.727	50	70	18	100	71	107	73	67	70	17.0562	16.6933	1	1	5	5	0	0	9.25	not thinking of quitting	1	0	0	0	0	unemployed not looking for work	receiving a pension or grant	3	0	1	14	0
16	2	1	1	1	Afrikaans	57	0	never went to school	1	0	1	1	91.0189	88.785	21	18	1	1	70	0	15	144	88	163	86	85	85	22.8928	22.8928	0	0			1	0			1	0	0	0	0	unemployed not looking for work	receiving a pension or grant	2	0			0
16	2	1	1	1	Afrikaans	66	0	high school	1	1	0	1			11	2	0.812	1	60	80	12	177	117	172	105	110	109.4	30.4878	30.8596	0	0			0	1			1	0	1	0	0	unemployed not looking for work	not receiving a pension or grant	1	0			0
11	1	1	1	1	Afrikaans	25	0	high school	0	0	0	1			15	13	0.848	1	70	70	26	103	64	106	77	91	85	25.0995	24.0238	1	1	3	3	0	0	0.75	not thinking of quitting	0	0	0	0	0	unemployed looking for work	receiving a pension or grant		0	1	1
10	1	1	1	1	Afrikaans	59	0	primary school	1	0	0	1			13	8	0.85	0.727	80	80	14	118	79	99	66	85	77	26.0375	23.8744	0	0			0	1			1	0	0	0	0	employed	not receiving a pension or grant	1	0			0
11	1	1	1	1	Afrikaans	56	0	primary school	1	0	0	1			12	12	1	0.727	40	50	14	124	75	120	78	114	115	33.9526	35.6502	0	0			0	1			1	0	0	1	0	unemployed not looking for work	not receiving a pension or grant	3	0
18	3	0	1	1	Afrikaans	28	1	high school	0	0	0	1			10	11	0.264	0.689	100	40	23	108	70	110	83	65	69.3	17.5278	17.3945	1	1	2	4	0	0	1.1	30 days: thinking of quitting in next 30 days	0	0	0	0	0	employed	not receiving a pension or grant	3	0			0
38	6	1	1	1	Afrikaans	47	0		1	1	0	1			12		0.796		10			154	105			95		27.8876		1		2		0	0	3		1	0	1	0	1	employed	receiving a pension or grant		1			0
33	5	1	1	1	isiXhosa	50	0	primary school	0	0	1	1			20	17	-0.041	0.02	4	40		123	93	115	84	80	71	21.0828	19.7335	1	1	2	2	0	0		not thinking of quitting	0	1	0	1	0	unemployed looking for work	receiving a pension or grant		0			0
33	5	1	1	1	isiXhosa	49	0	high school	0	0	1	1			11	8	1	0.848	9	70		108	77	109	82	90	88	28.764	28.764	0	0			0	1			0	1	0	1	1	unemployed looking for work	receiving a pension or grant	2	0			0
21	3	0	1	1	Afrikaans	66	0	primary school	1	0	0	1			18	7	0.727	1	70	50	12	176	106	138	92	109	111.5	38.6804	39.6238	0	0			0	1			1	0	0	0	0	employed	receiving a pension or grant		0			0
22	3	0	1	1	Afrikaans	52	0	primary school	1	0	0	1			12	8	0.848	0.796	50	50	16	119	81	96	67	96	88	32.8824	29.5525	0	0			0	1			1	0	0	1	0	unemployed not looking for work	receiving a pension or grant	2	0			0
21	3	0	1	1	Afrikaans	70	0	primary school	1	1	0	1			13	0	0.656	1	50	70	16	168	115	167	93	119	110	35.1562	35.1562	0	0			0	1			1	0	1	0	0	unemployed not looking for work	receiving a pension or grant	2	0			0
25	4	0	1	1	Afrikaans	42	1	high school	1	0	0	1			17	1	0.796	1	60	75	12	120	83	163	91	87	104.6	24.1588	24.5089	0	1		7	1	0	0	6 months: thinking of quitting in next 6 months	1	0	0	0	1	employed	not receiving a pension or grant		0			0
8	1	1	1	1	English	36	0	high school	0	1	0	1			10	9	0.796	1	60	100	12	110	91	101	71	107	103.4	42.4366	37.3828	0	0			0	1			0	0	1	0	0	employed	not receiving a pension or grant	2	0
37	6	1	1	1	Afrikaans	44	0	primary school	1	0	0	1			11	8	0.796	0.689	40	80	22	111	80	115	81		105	42.2406	43.7098	0	0			1	0			1	1	0	1	0	employed	not receiving a pension or grant	18	0			0
10	1	1	1	1	Afrikaans	44	1	primary school	1	1	0	1			10	1	1	0.796	88	90	12	143	99	125	81	104	99.5	30.7394	31.675	0	0			1	0			1	0	1	0	0	employed	not receiving a pension or grant	1	0			0
30	5	0	1	1	Afrikaans	63	0	primary school	1	1	0	1			30	12	0.639	0.623	65	50	16	167	92	169	91	105	112.6	37.324	36.5126	0	0			1	0			1	1	1	1	0	unemployed not looking for work	receiving a pension or grant	2	0			0
33	5	1	1	1	isiXhosa	56	1	primary school	0	1	0	1			12	11	0.796	0.656	6	75		115	65	127	76	95	95	24.9337	25.2493	1	1	14	10	0	0	16.1	6 months: thinking of quitting in next 6 months	0	0	1	0	1	unemployed looking for work	not receiving a pension or grant	4	0			0
24	3	1	1	1	Afrikaans	76	0	primary school	1	0	0	1			19	10	0.725	0.656	75	50	16	114	71	133	78	89	101	33.4872	31.0249	0	0			0	1			1	0	0	0	0	unemployed not looking for work	receiving a pension or grant		0
9	1	1	1	1	English	45	0	primary school	0	0	1	1		30.7915	17	17	0.516	0.516	50	70	16	176	131	149	104	76	67	22.5069	22.0092	0	0			0	1			0	0	0	0	0	unemployed not looking for work	not receiving a pension or grant	3	0			0
2	1	0	1	1	Afrikaans	33	1		0	0	0	1			11		0.796		100			131	92			75		19.7055		1		2		0	0	2.1		0	0	0	0	1	employed	not receiving a pension or grant		0			0
24	3	1	1	1	Afrikaans	46	0	high school	1	0	0	1			12	1	1	1	80	100	14	135	96	130	92	91	95.4	26.6193	26.7737	0	0			1	0	1.9		1	0	0	0	0	employed	receiving a pension or grant	2	0
21	3	0	1	1	Afrikaans	63	0	primary school	1	0	1	1	33.5894	81.234	13	10	0.725	1	60	60	17	175	103	101	90	88	95	24.0344	22.6429	0	0			0	1			1	0	0	0	0	employed	receiving a pension or grant	2	0			0
10	1	1	1	1	English	76	0	high school	1	0	0	1			13	0	0.796	1	70	80	12	103	61	105	68	79	73	18.1449	18.3626	0	0			0	1			1	0	0	0	0	unemployed not looking for work	not receiving a pension or grant	2	0			0
20	3	0	1	1	English	49	1	primary school	1	0	0	1			17	0	0.587	1	75	90	12	108	83	163	109	90	82	27.7767	20.4467	1	1	3	2	0	0	4.95	not thinking of quitting	1	0	0	0	1	unemployed looking for work	receiving a pension or grant		1
24	3	1	1	1	Afrikaans	63	0	primary school	1	0	0	1			13	8	1	0.883	85	90	15	170	109	169	112	99	97.7	19.1516	21.0667	1	1	10	10	0	0	24	6 months: thinking of quitting in next 6 months	1	1	0	0	0	unemployed not looking for work	receiving a pension or grant		0
37	6	1	1	1	Afrikaans	39	0	high school	0	0	0	1			14	3	1	1	70	100	18	117	88	121	88	94	92	33.7325	31.2026	1	1	3	2	0	0		not thinking of quitting	0	0	0	0	0	employed	receiving a pension or grant		0			0
9	1	1	1	1	Afrikaans	55	0	high school	1	0	1	1	29.8359	93.367	12	8	0.725	0.796	50	70	13	106	81	99	73	103	89	33.2621	30.7237	0	0			0	1			1	0	0	0	0	unemployed not looking for work	not receiving a pension or grant	1	0			0
20	3	0	1	1	Afrikaans	62	0	primary school	1	0	0	1			10	19	1	0.71	80	80	19	128	76	130	86	87	92	28.1577	27.0884	0	0			0	1			1	0	0	0	0	unemployed not looking for work	receiving a pension or grant	2	0
18	3	0	1	1	Afrikaans	35	0	high school	1	0	0	1			17	3	1	0.796	80	70	12	122	88	118	88	92	98.7	30.0781	32.0898	0	0			1	0	3.5		1	0	0	0	0	employed	not receiving a pension or grant		0
27	4	1	1	0	Afrikaans	53	0		0	1	0	1			24		1		100			135	92			104				0				1	0	2.1		0	0	1	0	0	unemployed looking for work	receiving a pension or grant		1
20	3	0	1	1	Afrikaans	59	0	primary school	1	0	1	1		61.0537	10	30	0.727	1	50	50	21	171	105	127	71	132	111	52.2499	40.5387	0	0			1	0	2.2		1	0	0	1	0	unemployed not looking for work	receiving a pension or grant	3	0			0
33	5	1	1	1	isiXhosa	33	0	high school	1	0	1	1			14	7	0.516	0.291	7	80		130	90	114	86	139	116	43.7045	43.7045	0	0			0	1			1	0	0	0	0	unemployed looking for work	not receiving a pension or grant		0			0
35	6	0	1	1	Afrikaans	22	0	high school	0	0	1	1	47.9923	66.8927	23	11	0.516	0.796	60	80	18	90	63	92	61	65	64.2	17.5781	19.7656	1	1	20	10	0	0	11	not thinking of quitting	0	0	0	1	0	employed	not receiving a pension or grant		0			0
7	1	0	1	1	Afrikaans	57	0	high school	1	0	1	1	58.1283	42.9741	18	9	0.516	0.727	40	70	12	128	86	107	65	63				0	0			1	0			1	1	0	0	0	unemployed looking for work	not receiving a pension or grant	2	0			0
31	5	0	1	1	Afrikaans	49	0	high school	0	0	1	1	75.4566	93.367	19	9	0.727	0.812	50	70	19	138	90	140	82	93	82.1	26.8352	33.7604	1	1	2	7	0	0	1.4	not thinking of quitting	0	1	0	0	0	unemployed not looking for work	not receiving a pension or grant		0			0
22	3	0	1	1	Afrikaans	51	1	primary school	1	0	1	1	74.8075	100	11	0	0.725	1	40	70	15	147	101	123	89	84	83	25.1486	25.9107	1	1	10	3	0	0	16	6 months: thinking of quitting in next 6 months	1	0	0	1	1	unemployed not looking for work	receiving a pension or grant	3	0			0
25	4	0	1	1	Afrikaans	51	1	primary school	1	1	1	1	68.8302	93.367	14	5	0.814	0.656	50	60	23	138	90	113	73	126	136.9	43.5799	43.5799	1	1	5	10	0	0	7.75	30 days: thinking of quitting in next 30 days	1	0	1	1	0	unemployed not looking for work	receiving a pension or grant	2	0			0
19	3	1	1	1	Afrikaans	21	0	high school	0	0	0	1			11	0	1	1	30	100	12	119	87	98	67	89	90.5	30.3593	33.0579	1	1	10	4	0	0	4	6 months: thinking of quitting in next 6 months	0	0	0	0	0	unemployed looking for work	receiving a pension or grant	1	0			0
18	3	0	1	1	Afrikaans	50	0	high school	0	1	0	1			12	10	0.848	0.76	60	60	15	114	83	126	92	87	86.9	23.8054	22.4204	0	0			0	1			1	1	1	0	0	unemployed looking for work	not receiving a pension or grant	1	0			0
33	5	1	1	1	isiXhosa	57	0		0	1	0	1			19		0.85		8			115	77			109		28.1625		0				0	1			0	0	1	1	0	unemployed not looking for work	receiving a pension or grant		1			0
17	2	1	1	1	Afrikaans	62	0	primary school	1	1	0	1			10	9	0.71	0.516	95	46	26	135	96	122	81	127	130.3	44.1908	36.6941	0	0			1	0	21.6		1	0	1	0	0	unemployed not looking for work	receiving a pension or grant	3	0			0
35	6	0	1	1	Afrikaans	76	0	never went to school	1	0	0	1			12	7	0.656	0.516	90	10	20	143	82	116	76	97	99.6	27.2096	27.7726	0	0			0	1			1	1	0	0	0	unemployed not looking for work	receiving a pension or grant	2	0			0
6	1	0	1	1	Afrikaans	21	1	high school	0	0	1	1	53.8233	50.7402	14	5	0.796	1	80	100	13	110	79	119	78	72	65	21.4536	20.9643	1	1	3	3	0	0	0.9	30 days: thinking of quitting in next 30 days	0	0	0	1	1	employed	not receiving a pension or grant		0			0
38	6	1	1	1	Afrikaans	50	0	high school	1	0	0	1			16	14	0.727	0.727	9	90	21	158	107	129	90	90	84.1	24.3046	21.5655	0	0			0	1			1	0	0	0	0	employed	receiving a pension or grant	3	0			0
4	1	1	1	1	Afrikaans	27	0	high school	0	0	0	1			15	9	0.291	1	50	80	19	114	87	124	91	90	80.5	27.8293	24.4561	1	1	6	5	0	0	3.3	not thinking of quitting	0	0	0	0	1	unemployed looking for work	receiving a pension or grant	1	0
12	2	0	1	1	Afrikaans	38	0	high school	0	0	1	1	74.2943	93.2677	17	6	0.85	0.883	90	50	20	126	90	155	92	128	129.4	39.7582	44.2209	0	0			1	0	1		1	0	0	1	0	unemployed looking for work	receiving a pension or grant	2	0			0
33	5	1	1	1	isiXhosa	66	1		1	1	0	1			16		-0.016		3			133	69			98		24.3865		0				0	1			1	1	1	0	0	unemployed not looking for work	receiving a pension or grant		0			0
23	3	1	1	1	Afrikaans	45	1	primary school	0	0	0	1			19	15	0.62	0.725	60	70	17	138	89	132	93	69	67.5	18.6709	17.1468	0	0			1	0	9.2		0	0	0	1	0	unemployed looking for work	not receiving a pension or grant		0
33	5	1	1	1	isiXhosa	49	1	primary school	1	0	1	1			23	12	0.725	0.725	8	100		219	143	103	75	116	98	35.9184	32.3265	1	0	10		0	0	16.5		0	1	0	1	0	unemployed looking for work	not receiving a pension or grant	6	0	1	5	0
16	2	1	1	1	Afrikaans	67	0	primary school	1	0	0	1			19	20	0.62	0.17	45	50	19	100	72	115	80	77	76	20.6905	20.6905	0	0			1	0	3		1	1	0	0	0	unemployed not looking for work	receiving a pension or grant	2	0
21	3	0	1	1	Afrikaans	41	0	high school	1	0	0	1			18	4	0.656	1	50	90	13	136	97	137	99	115	89	39.8438	29.6875	0	0			1	0	5		1	0	0	0	0	unemployed not looking for work	not receiving a pension or grant	1	0			0
11	1	1	1	0	Afrikaans	36	0	high school	1	1	0	1			15	11	1	0.692	100	85	17	120	83	147	71	90	110.3			0	1		5	1	0	5.4	6 months: thinking of quitting in next 6 months	1	0	1	0	1	unemployed not looking for work	receiving a pension or grant		0
29	4	1	1	1	English	53	0	primary school	1	1	0	1			11	15	0.725	0.691	60	70		137	77	133	76	80	72	22.68	23.5351	0	0			0	1			1	0	1	0	0	unemployed looking for work	not receiving a pension or grant	3	0			0
12	2	0	1	1	Afrikaans	48	0	high school	1	1	1	1	78.5208	86.5437	15	3	0.088	0.691	40	55	20	117	78	157	94	132	130.2	40.2696	41.5023	0	0			0	1			1	0	1	0	0	unemployed not looking for work	receiving a pension or grant	1	0			0
15	2	0	1	1	Afrikaans	57	1	high school	0	0	0	1			12	11	0.293	0.552	65	65	26	158	94	152	85	83	88	21.6333	21.9713	1	1	5	3	0	0	8	6 months: thinking of quitting in next 6 months	0	0	0	0	0	employed	not receiving a pension or grant	4	0
15	2	0	1	1	Afrikaans	59	1	primary school	1	0	1	1		100	15	10	1	-0.429	60	30	29	142	93	135	82	64				0	0			0	1			1	1	0	0	0	unemployed not looking for work	receiving a pension or grant		1			0
19	3	1	0	0	English	20	0	high school	1	0	0	1			12	2	1	1	90	100	12	111	85	108	70	76	84.5	19.5918	23.5429	1	0	3		0	0	0.45		0	0	0	1	0	employed	not receiving a pension or grant		0			0
10	1	1	1	1	Afrikaans	70	0	never went to school	1	1	0	1			13	6	1	0.848	80	90	13	124	80	119	69	93	84	25.711	26.2648	0	0			0	1			1	0	1	0	0	unemployed not looking for work	receiving a pension or grant		0			0
14	2	1	1	1	Afrikaans	48	0	high school	0	1	1	1	81.5547	79.6708	20	27	0.814	0.62	70	50	32	110	77	108	82	100	107	31.2213	33.7925	1	1	7	4	0	0	9.1	30 days: thinking of quitting in next 30 days	0	0	1	0	0	employed	not receiving a pension or grant	3	0	1	1	0
11	1	1	1	1	Afrikaans	58	0	primary school	1	0	0	1			10	7	-0.074	0.727	20	50	19	110	80	103	70	107	117	33.6221	38.3687	0	0			1	0			1	0	0	0	0	unemployed not looking for work	not receiving a pension or grant	3	0
33	5	1	1	1	isiXhosa	35	0		0	0	1	1			10		1		9			126	88			87		25.2994		0				0	1			0	0	0	1	0	unemployed looking for work	receiving a pension or grant		0			0
32	5	1	1	1	Afrikaans	34	0	high school	0	0	0	1			19	15	0.689	0.76	50	100	16	106	81	101	80	89	95	26.7094	28.3531	1	1	13	3	0	0	11.7	6 months: thinking of quitting in next 6 months	0	0	0	0	0	employed	not receiving a pension or grant		0
9	1	1	1	1	Afrikaans	27	0	high school	0	0	0	1			13	7	0.848	0.848	70	60	12	108	67	111	70	93	89.9	32.4219	31.6992	0	1		10	1	0	2	30 days: thinking of quitting in next 30 days	0	0	0	0	0	unemployed looking for work	not receiving a pension or grant	3	0
5	1	1	1	1	Afrikaans	49	1	primary school	0	0	0	1			12	1	0.848	1	100	100	12	99	67	103	74	71	76.4	17.2111	16.745	1	1	5	4	0	0	8.75	6 months: thinking of quitting in next 6 months	0	0	0	0	1	unemployed looking for work	not receiving a pension or grant	2	0
29	4	1	1	1	English	52	0	primary school	1	0	0	1			15	19	0.516	0.691	40	40		123	92	128	91	114	123	41.2349	38.7249	0	0			0	1			1	0	0	1	0	unemployed looking for work	receiving a pension or grant	3	0			0
21	3	0	1	1	Afrikaans	55	0	primary school	1	0	0	1			17	0	0.848	1	60	80	15	195	105	175	92	99	110	31.5886	31.9559	0	1		5	1	0		30 days: thinking of quitting in next 30 days	0	0	0	0	0	unemployed not looking for work	not receiving a pension or grant	3	0			0
16	2	1	1	1	Afrikaans	63	0	primary school	1	0	0	1			17	13	0.883	1	66	50	12	138	86	177	95	73	61.3	18.4429	16.6436	1	1	10	1	0	0	11.5	6 months: thinking of quitting in next 6 months	1	0	0	0	0	unemployed not looking for work	receiving a pension or grant	2	0			0
3	1	0	1	1	Afrikaans	48	0	primary school	0	0	0	1			11	8	0.796	0.725	65	80		123	105	124	86	111		37.461	38.3351	0	0			0	1			0	1	0	0	0	employed	not receiving a pension or grant	3	0
13	2	0	1	1	Afrikaans	60	0	never went to school	1	1	0	1			16	10	0.812	0.623	50	50	20	123	89	184	123	93	87.3	25.3333	26	0	0			0	1			1	0	1	0	0	unemployed not looking for work	not receiving a pension or grant		1
19	3	1	1	1	Afrikaans	85	1	primary school	0	0	1	1	51.1522	55.5868	10	6	1	0.796	70	50	13	187	87	132	53	103	88	29.5858	26.2163	0	0			1	0			1	0	0	0	0	unemployed looking for work	receiving a pension or grant	2	0			0
16	2	1	1	1	Afrikaans	32	0	high school	0	0	0	1			15	11	0.85	1	40	100	17	135	102	125	99	110	116	38.0818	39.8739	0	0			0	1			1	0	0	1	0	unemployed not looking for work	not receiving a pension or grant	3	0
21	3	0	1	1	Afrikaans	62	0	high school	1	0	1	1	57.5545	100	14	9	0.62	0.725	50	60	26	136	103	145	69	95	80	22.777	22.2482	0	0			1	0	2.1		1	1	0	0	0	unemployed not looking for work	receiving a pension or grant	2	0			0
9	1	1	1	1	Afrikaans	46	0	primary school	1	0	0	1			20	5	0.848	1	50	80	12	150	100	138	91	76	61	16.8663	17.0349	1	1	6	5	0	0	6.9	not thinking of quitting	1	0	0	0	0	unemployed not looking for work	not receiving a pension or grant		0
37	6	1	1	1	Afrikaans	42	0	primary school	1	1	0	1			26	1	0.055	1	40	95	15	148	100	204	109	89	90.5	25	23.4375	1	1	20	20	0	0	26	not thinking of quitting	1	0	1	0	0	unemployed not looking for work	not receiving a pension or grant	6	0			0
38	6	1	1	1	Afrikaans	56	0	never went to school	1	0	0	1			22	3	0.76	1	8	100	12	171	110	122	76	120	117	31.6346	30.4772	1	1	2	2	0	0	2	6 months: thinking of quitting in next 6 months	1	1	0	0	0	unemployed looking for work	receiving a pension or grant	2	0			0
6	1	0	1	1	Afrikaans	37	0	primary school	0	0	0	1			19	18	1	0.725	70	80	16	132	99	125	75	129	114	45.4379	42.1924	0	0			0	1			1	0	0	0	0	unemployed looking for work	receiving a pension or grant		0
6	1	0	1	1	Afrikaans	19	0	high school	0	0	0	1			16	19	1	0.848	70	80	14	143	85	118	72	81	75	25.4767	26.7094	1	1	6	5	0	0	1.2	6 months: thinking of quitting in next 6 months	1	0	0	1	0	unemployed looking for work	not receiving a pension or grant		0
19	3	1	1	1	Afrikaans	73	1	primary school	1	0	0	1			11	0	1	0.796	70	80	20	128	90	154	94	116	126	37.5306	37.1211	0	0			0	1			1	1	0	1	0	unemployed not looking for work	receiving a pension or grant	2	0			0
26	4	0	1	1	Afrikaans	71	1	high school	1	0	0	1			22	10	0.516	0.516	50	50	20	155	74	132	77	112	114.6	32.912	31.5465	0	0			1	0	26		1	1	0	1	1	unemployed not looking for work	receiving a pension or grant	3	0
10	1	1	1	1	Afrikaans	61	1	high school	1	0	0	1			12	2	1	0.516	90	80	20	157	104	144	97	95	101	24.8016	26.7857	1	1	2	3	0	0		6 months: thinking of quitting in next 6 months	1	0	0	0	0	unemployed not looking for work	receiving a pension or grant		0			0
27	4	1	1	1	Afrikaans	66	0	primary school	1	0	0	1			20	3	-0.181	0.725	40	60	22	125	97	156	99	118	102.5	48.0938	48.4172	0	0			1	0	0.1		1	0	0	1	0	unemployed not looking for work	receiving a pension or grant	2	0
14	2	1	1	1	Afrikaans	33	1	primary school	0	0	0	1			14	2	0.796	1	40	100	19	117	69	136	83	83	93.2	24.3375	27.0416	0	0			1	0	4.75		1	1	0	0	0	unemployed looking for work	receiving a pension or grant		0
27	4	1	1	1	Afrikaans	40	0	high school	1	0	0	1			21	22	-0.181	0.812	55	30	22	178	116	150	99	74	84.2	25.204	25.204	0	0			1	0	0.2		1	1	0	0	0	unemployed looking for work	receiving a pension or grant	1	0
2	1	0	1	1	isiXhosa	33	1	high school	0	0	0	1			10	0	1	1	80	70	12	115	83	142	91	81	78	19.7232	22.7266	0	0			0	1			0	0	0	0	0	employed	not receiving a pension or grant		0			0
13	2	0	1	1	Afrikaans	51	0	primary school	1	1	1	1	86.1283	87.164	16	10	0.76	0.727	50	90	21	116	75	123	77	100	103	33.7149	34.9636	0	0			0	1			1	0	1	0	1	unemployed not looking for work	receiving a pension or grant	4	0			0
9	1	1	1	1	Afrikaans	54	0	primary school	1	0	0	1			15	10	1	0.796	50	70	12	131	79	147	84	92	91	30.4076	32.2773	0	1		2	0	1		6 months: thinking of quitting in next 6 months	1	0	0	0	0	employed	not receiving a pension or grant	1	0
24	3	1	1	1	Afrikaans	43	1	primary school	1	0	0	1			11	7	0.883	0.848	40	90	19	137	82	119	83	82	65.1	16.609	17.301	1	0	7		0	0	10.5		1	0	0	1	0	unemployed not looking for work	not receiving a pension or grant	2	0	1	1
21	3	0	1	1	Afrikaans	58	0	never went to school	0	0	1	1		92.5068	16	14	0.516	1	50	70	40	130	72	125	73	102	115	43.2825	45.8795	0	0			0	1			0	0	0	0	0	unemployed not looking for work	receiving a pension or grant		0			0
19	3	1	1	1	Afrikaans	27	0	high school	0	0	0	1			12	7	1	1	50	90	14	130	80	103	68	101	95.5	30.1103	30.2232	0	1		3	0	1		30 days: thinking of quitting in next 30 days	0	0	0	0	0	unemployed not looking for work	not receiving a pension or grant		0			0
18	3	0	1	1	Afrikaans	53	0	never went to school	1	0	0	1			17	17	0.727	0.727	50	50	33	108	77	117	85	90	80.6	27.7008	26.8568	0	0			1	0	6.75		1	0	1	1	1	unemployed not looking for work	receiving a pension or grant		0			0
13	2	0	1	1	Afrikaans	74	0	primary school	1	1	0	1			14	7	0.796	-0.003	80	50	38	133	84	187	106	92	102	28.1917	29.7579	0	0			1	0	28		1	0	1	0	0	unemployed not looking for work	receiving a pension or grant	1	0			0
17	2	1	1	1	Afrikaans	38	1		0	0	1	1	61.6151	92.5068	27		0.656		100			97	59			67		20.0617		1		20		0	0	11		1	1	0	1	0	unemployed looking for work	not receiving a pension or grant		0			0
7	1	0	1	1	Afrikaans	58	1	high school	1	1	1	1		72.2934	17	6	0.725	0.691	60	70	26	127	77	98	68	84	63			0	1		3	1	0		6 months: thinking of quitting in next 6 months	1	0	1	0	0	unemployed looking for work	not receiving a pension or grant	1	0			1
22	3	0	1	1	Afrikaans	45	0	high school	1	0	1	1	74.1585	85.6588	13	9	0.055	1	50	80	16	156	107	172	123	101	97	32.8947	35.4917	0	0			1	0	27		1	1	0	1	0	unemployed not looking for work	not receiving a pension or grant	3	0	1	3	1
31	5	0	1	1	Afrikaans	47	0	high school	1	0	0	1			25	8	0.848	0.796	50	50	17	103	73	141	97	94	103.5	28.1337	31.1634	0	0			0	1			1	0	0	1	0	unemployed not looking for work	receiving a pension or grant	3	0			1
12	2	0	1	1	Afrikaans	33	0	primary school	0	0	1	1	79.1849	86.5437	21	2	0.228	0.76	60	80	26	120	91	112	81	118	118.2	36.8084	39.0393	0	0			1	0	1.3		0	0	0	1	0	unemployed not looking for work	receiving a pension or grant	2	0			1
34	6	0	1	1	Afrikaans	25	0	high school	0	0	0	1			21	18	0.848	0.848	40	70	20	107	74	110	70	84	83	23.5804	24.4873	1	1	6	10	0	0	1.8	6 months: thinking of quitting in next 6 months	0	0	0	1	0	employed	receiving a pension or grant	6	0			0
30	5	0	1	1	Afrikaans	58	1	primary school	1	0	0	1			20	13	0.727	0.725	70	75	17	126	73	141	92	71	91.7	19.5312	30.4688	0	1		7	0	1		not thinking of quitting	1	0	0	1	0	unemployed not looking for work	not receiving a pension or grant		0			1
2	1	0	1	1	isiXhosa	37	1	high school	0	0	0	1			10	13	0.691	0.743	90	70		98	62	112	81	78	80	24.1672	24.1672	0	0			0	1			0	0	0	0	0	employed	not receiving a pension or grant	5	0	1	90	1
13	2	0	1	1	Afrikaans	45	0	high school	1	1	1	1	22.9093	100	21	12	0.796	0.689	70	40	28	127	93	127	89	110	106.2	32.0513	30.8185	1	1	10	10	0	0	11.5	6 months: thinking of quitting in next 6 months	1	0	1	1	0	unemployed not looking for work	receiving a pension or grant	4	0	1	1	1
28	4	1	1	1	Afrikaans	54	1		1	0	0	1			27		0.848		50			129	83			100		28.3604		1		30		0	0	60		1	0	0	1	0	unemployed looking for work	not receiving a pension or grant		0			1
25	4	0	1	1	Afrikaans	38	0	high school	1	1	0	1			18	3	1	1	78	80	16	134	94	147	110	95	98.7	27.7671	29.0487	1	0	4		0	0	4.6		1	0	1	1	0	unemployed not looking for work	receiving a pension or grant	2	0			1
15	2	0	1	1	Afrikaans	51	0	high school	0	0	1	1	57.9784	100	18	19	0.727	-0.077	50	90	42	138	82	132	92	89	96	28.0085	29.3589	1	1	20	10	0	0	36	not thinking of quitting	0	0	0	0	1	employed	not receiving a pension or grant	2	0			1
35	6	0	1	1	Afrikaans	47	0	tertiary/diploma	1	1	1	1	82.4453	87.164	23	20	-0.077	-0.077	48	40	28	115	83	140	91	122	137.5	43.9798	44.8285	0	0			1	0	8.25		1	1	1	1	0	employed	not receiving a pension or grant	3	0			1
1	1	0	1	1	Afrikaans	54	0	primary school	1	0	1	1	80.5132	100	15	7	0.656	0.186	8	50	20	136	97	122	95	97	96	25.4998	26.5123	1	1	5	4	0	0	9.5	30 days: thinking of quitting in next 30 days	1	1	0	1	0	unemployed not looking for work	receiving a pension or grant	4	0			1
23	3	1	1	1	Afrikaans	40	0	primary school	1	1	0	1			16	9	0.656	1	50	80	12	135	96	143	99	89	84	25.5367	24.2382	0	0			1	0	3		1	0	1	1	0	unemployed not looking for work	not receiving a pension or grant	1	0
20	3	0	1	1	Afrikaans	57	1		1	1	1	1	49.0799	47.6222	10		0.727		60			143	108			138				0				1	0	0.1		1	1	1	0	0	unemployed not looking for work	receiving a pension or grant		0			1
23	3	1	1	1	Afrikaans	48	1	high school	0	0	0	1			20	18	0.848	0.848	90	60	18	159	112	147	108	97	82.5	23.6652	22.9481	1	0	20		0	0	34		0	0	0	0	0	unemployed not looking for work	not receiving a pension or grant	2	0
8	1	1	1	1	English	49	0	high school	0	1	1	1	77.6906	53.5274	15	8	1	0.556	70	100	15	145	92	133	85	108	112.3	37.3456	37.6488	0	1		10	0	1		6 months: thinking of quitting in next 6 months	0	1	1	1	0	unemployed looking for work	not receiving a pension or grant		0			1
37	6	1	1	1	Afrikaans	53	0	primary school	0	0	1	1	50.6285	92.5068	25	17	0.186	0.675	10	90	18	120	82	126	87	84	96	27.7662	26.8407	1	1	20	8	0	0	34	6 months: thinking of quitting in next 6 months	0	0	0	1	0	employed	not receiving a pension or grant	2	0			1
26	4	0	1	1	Afrikaans	47	0	high school	0	0	0	1			20	12	0.848	1	50	70	17	133	93	139	96	87	103.6	24.1672	25.989	0	0			1	0	4		0	0	0	1	0	employed	not receiving a pension or grant		0
30	5	0	1	1	Afrikaans	58	1		1	1	0	1			14		1		70			169	90			86		21.7181		1		15		0	0	28.5		1	1	1	1	0	unemployed not looking for work	receiving a pension or grant		0			1
19	3	1	1	1	Afrikaans	25	0	high school	0	0	0	1			12	1	0.796	0.796	40	100	12	96	73	100	66	118	110.5	38.6259	39.0779	0	0			1	0	0.5		1	0	0	1	1	self-employed	not receiving a pension or grant	1	0			1
24	3	1	1	1	Afrikaans	24	1		0	0	1	1	50.2943	67.3724	20		0.848		50			129	95			71		18.3594		1		7		0	0	3.15		0	0	0	1	0	unemployed not looking for work	receiving a pension or grant		0			1
25	4	0	1	1	Afrikaans	49	0	high school	1	1	0	1			10	1	0.85	0.796	80	70	12	112	78	119	81	105	107.5	31.6443	30.8532	0	0			0	1			1	0	1	0	0	unemployed not looking for work	receiving a pension or grant	4	0			1
21	3	0	1	1	Afrikaans	37	0	primary school	1	0	0	1			20	2	0.725	1	60	90	12	120	82	123	79	86	79	23.3377	23.3377	1	1	6	3	0	0	6.3	6 months: thinking of quitting in next 6 months	1	0	0	0	0	unemployed not looking for work	not receiving a pension or grant		1			1
7	1	0	1	1	Afrikaans	50	0	primary school	1	0	1	1	74.5057	100	20	5	0.082	0.623	80	80	15	121	89	149	107	101	85.5	38.349	34.47	0	0			0	1			1	1	0	1	0	unemployed not looking for work	receiving a pension or grant	2	0			1
7	1	0	1	1	Afrikaans	62	0	primary school	1	0	1	1	61.6	55.3139	22	1	0.585	0.656	50	89	12	131	82	178	112	62	71.5	28.6515	19.8357	1	1	10	3	0	0		not thinking of quitting	1	0	0	1	1	unemployed looking for work	receiving a pension or grant		0			1
[truncated: 2,517 more rows]
[truncated: 51 more columns]
